# Supplementary material for: An observational study of ballooning in large spiders: Nanoscale multifibers enable large spiders’ soaring flight
Source: PLoS Biol. 2018 Jun 14;16(6):e2004405. doi: 10.1371/journal.pbio.2004405 (PMC6001951; doi:10.1371/journal.pbio.2004405)
Supplement: S1 Data — (XLSX) [file pbio.2004405.s012.xlsx]

## Sheet: Table_1_Statistical Data
	Date (2015)	Temp. [℃]	Wind (mean/gust) [m s-1]	Number of specimens	Number of tests	Sensing motion	Tiptoeing			Rafting		Total Ballooned Spiders	Escape (Fall down)
							Tried	Ballooned		Drop & Climb	Ballooned
	9.24	19	6 / 17	7	14	48	30	4		1	0	4	3
	(13:00–14:30)
	9.26	16±1	7 / 14	5	11	20	12	2		5	1	3	2
	(13:00–15:30)
	9.28	16	6 / 16	2	2	0	0	0		2	2	2	0
	(12:00–12:30)
	Total			14	27	68	42	6		8	3	9	5

## Sheet: Fig_5AB_Transition of Behaviors
1. The Number of Transitions in Behaviors
		Behavior to
		Initial	Sensing motion	‘Tip-toe’ motion	Dropping and hanging	Hiding motion	Take off	Escaping	No flight	Sum of row	Total transition
Behavior from	Initial	0	12	2	4	0	0	3	4	25	141
	Sensing motion	0	33	25	2	2	0	1	2	65
	‘Tip-toe’ motion	0	18	12	1	2	4	0	4	41
	Dropping and hanging	0	1	1	1	0	3	1	1	8
	Hiding motion	0	1	1	0	0	0	0	0	2
	Take off	0	0	0	0	0	0	0	0	0
	Escaping	0	0	0	0	0	0	0	0	0
	No flight	0	0	0	0	0	0	0	0	0
2. The Percentage Frequency of Transitions in Behaviors
		Behavior to
		Initial	Sensing motion	‘Tip-toe’ motion	Dropping and hanging	Hiding motion	Take off	Escaping	No flight
Behavior from	Initial	0	0.0851064	0.0141844	0.0283688	0	0	0.0212766	0.0283688
	Sensing motion	0	0.234043	0.177305	0.0141844	0.0141844	0	0.0070922	0.0141844
	‘Tip-toe’ motion	0	0.12766	0.0851064	0.0070922	0.0141844	0.0283688	0	0.0283688
	Dropping and hanging	0	0.0070922	0.0070922	0.0070922	0	0.0212766	0.0070922	0.0070922
	Hiding motion	0	0.0070922	0.0070922	0	0	0	0	0
	Take off	0	0	0	0	0	0	0	0
	Escaping	0	0	0	0	0	0	0	0
	No flight	0	0	0	0	0	0	0	0
3. The Transition Matrix between Behaviors
		Behavior to
		Initial	Sensing motion	‘Tip-toe’ motion	Dropping and hanging	Hiding motion	Take off	Escaping	No flight
Behavior from	Initial	0	0.48	0.08	0.16	0	0	0.12	0.16
	Sensing motion	0	0.507692	0.384615	0.0307692	0.0307692	0	0.0153846	0.0307692
	‘Tip-toe’ motion	0	0.439024	0.292683	0.0243902	0.0487805	0.097561	0	0.097561
	Dropping and hanging	0	0.125	0.125	0.125	0	0.375	0.125	0.125
	Hiding motion	0	0.5	0.5	0	0	0	0	0
	Take off	0	0	0	0	0	0	0	0
	Escaping	0	0	0	0	0	0	0	0
	No flight	0	0	0	0	0	0	0	0

## Sheet: Fig_6_Tip-toe duration
Tiptoe time (sec)	Ballooned	classes		Bin	Frequency	Bin	Frequency			Sequential Motions (S: Sensing Motion, T: Tip-toe Motion, ST: Direct Transfer from Sensing Motion to Tip-toe Motion, SHK/H: Shrinking/Hiding) Motion because of high wind speed, D: Drop Motion (Rafting) using Dragline)
7		0-5		5	15	5	0			ST(7s)-ST(9s)-T(4s)-T(3s)-Hide
9		5-10		10	11	10	1			S-ST(3s)-ST(2s)-T(60s)-SHK(50s)-T(1s)-T(15s)-No flight
44		10-15		15	6	15	0			ST(18s)-S-S-Run away
3		15-20		20	2	20	1			ST(32s)-Ballooned
3		20-25		25	3	25	0			S-Hide
2		25-30		30	0	30	0			S-S-T(5s)-S-T(16s)-Ballooned
60		30-35		35	1	35	1			S-T(6s)-S-S-[T or ST]-Ballooned
1		35-40		40	0	40	0			S-T(6s)-ST(6s)-S-S-S-S-S-S-S-S-ST(11s)-S-S-ST(11s)-D-S-S-S-T(10s)-S-S-ST(24s)-S-ST(24s)-T(25)-S-T(14s)-S-S-No flight
15		40-45		45	2	45	1			S-S-S-ST(5s)-No flight
18		45-50		50	0	50	0			S-T(65s)-T(3s)-ST(1s)-ST(42s)-Ballooned
32	32	50-55		55	0	55	0			T(5s)-T(15s)-No flight
5		55-60		60	1	60	0			Run away
16	16	60-65		65	1	65	0			No flight
6		65-70		70	0	70	0			Run away
6				More	0	More	0
6										S-S-S-S-S-S-ST(1s)-ST(7s)-Ballooned
11										S-SHK(30s)-ST(1s)-S-ST(24s)-S-S-S-S-S-D-No flight
11										T(8s)-S-T(6s)-T(3s)-T(3s)-T(2s)-T(2s)-T(7s)-No flight
10										D-T(2s)-S-D-D-Run away
24										S-No flight
24										No flight
15										Run away
14										[T or ST]-Ballooned
9										No flight
65										No flight
3										D-Ballooned
1
42	42									D-Ballooned
5										D-Ballooned
15
1
7	7
1
24
8
6
3
3
2
2
7
2
