# Supplementary material for: An observational study of ballooning in large spiders: Nanoscale multifibers enable large spiders’ soaring flight
Source: PLoS Biol. 2018 Jun 14;16(6):e2004405. doi: 10.1371/journal.pbio.2004405 (PMC6001951; doi:10.1371/journal.pbio.2004405)
Supplement: S2 Data — (XLSX) [file pbio.2004405.s013.xlsx]

## Sheet: Fig_8_Length of Ballooning line
						Ballooning lines
Experiment	Spider	Genus	Species	Weight	Sex	Length	Remarks	Experiment Date
1	S-L-014	Xysticus	Cristatus	18	f	5.4	Wind tunnel Experiment	2017.02.25.			Bin	Frequency
2						2.8	Wind tunnel Experiment	2017.02.25.			1	0	0-1 m
3						1.2	Wind tunnel Experiment	2017.02.25.			2	5	1-2 m
4						1.6	Wind tunnel Experiment	2017.02.25.			3	5	2-3 m
5						3.2	Wind tunnel Experiment	2017.02.25.			4	6	3-4 m
6						3.6	Wind tunnel Experiment	2017.02.25.			5	4	4-5 m
7						2.8	Wind tunnel Experiment	2017.03.05.			6	1	5-6 m
8						1.8	Wind tunnel Experiment	2017.03.11.			7	1	6-7 m
9	S-L-015	Xysticus	Audax	16.4	m	1.4	Wind tunnel Experiment	2017.03.05.			More	0
10						2.6	Wind tunnel Experiment	2017.03.05.
11						3.2	Wind tunnel Experiment	2017.03.05.
12						4.4	Wind tunnel Experiment	2017.03.05.
13						3.2	Wind tunnel Experiment	2017.03.05.
14						2	Wind tunnel Experiment	2017.03.17.
15						4.2	Wind tunnel Experiment	2017.03.17.
16						3.2	Wind tunnel Experiment	2017.03.17.
17						2.6	Wind tunnel Experiment	2017.03.17.
18						3.6	Wind tunnel Experiment	2017.03.17.
19						2.4	Wind tunnel Experiment	2017.03.17.
20						4.4	Wind tunnel Experiment	2017.03.17.
21						6.2	Wind tunnel Experiment	2017.03.17.
22						5	Wind tunnel Experiment	2017.03.17.
	Average					3.21818
	SD					1.31208

## Sheet: Ballooning lines_Thick_Numb
	S-L-014_20170225 (Crystatus, 18 mg)					S-L-009_20151210 (Xysticus genus, 20.8 mg)					Total
	Ballooning lines					Ballooning lines					Ballooning lines						Total
	Thickness of thin fibres		Thickness of thick fibres			Thickness of thin fibres		Thickness of thick fibres			Thickness of thin fibres		Thickness of thick fibres				Ballooning lines
	(Aciniform silks)		(Minor ampullate silks)			(Aciniform silks)		(Minor ampullate silks)			(Aciniform silks)		(Minor ampullate silks)				Number of thin fibres	Number of thick fibres
	No.	Thickness (nm)	No.	Thickness (nm)		No.	Thickness (nm)	No.	Thickness (nm)		No.	Thickness (nm)	No.	Thickness (nm)			(Aciniform silks)	(Minor ampullate silks)
	1	287	1	768		1	194	1	723		1	287	1	768		S-L-014_20170225	48	2
	2	310	2	700		2	215	2	698		2	310	2	700		S-L-009_20151210	58	2
	3	242				3	189				3	242	3	723		AVG	53	2
	4	242				4	155				4	242	4	698		STD	7.07107	0
	5	250				5	172				5	250
	6	259				6	182				6	259
	7	249				7	175				7	249
	8	210				8	172				8	210
	9	234				9	121				9	234
	10	212				10	202				10	212
	11	206				11	167				11	206
	12	216				12	192				12	216
	13	162				13	228				13	162
	14	205				14	225				14	205
	15	210				15	202				15	210
	16	270				16	217				16	270
	17	153				17	148				17	153
	18	323				18	216				18	323
	19	162				19	294				19	162
	20	220				20	180				20	220
	AVG	231.1	AVG	734		AVG	192.3	AVG	710.5		21	194
	STD	45.6404	STD	48.0833		STD	36.2986	STD	17.6777		22	215
											23	189
											24	155
											25	172
											26	182
											27	175
											28	172
											29	121
											30	202
											31	167
											32	192
											33	228
											34	225
						Ballooning lines (x500 Light microscopy)					35	202
											36	217
											37	148
	Ballooning lines by SEM										38	216
											39	294
											40	180
											AVG	211.7	AVG	722.25
											STD	45.1966	STD	32.541
						Ballooning lines, SEM		Ballooning lines by SEM
						(Aciniform gland fibre)		(Minor ampullate fibres)
	Ballooning lines by SEM
	Drag lines					Ballooning lines, SEM
	(Major ampullate silks)					(Aciniform gland fibres)
