# Supplementary material for: An observational study of ballooning in large spiders: Nanoscale multifibers enable large spiders’ soaring flight
Source: PLoS Biol. 2018 Jun 14;16(6):e2004405. doi: 10.1371/journal.pbio.2004405 (PMC6001951; doi:10.1371/journal.pbio.2004405)
Supplement: S3 Data — (XLSX) [file pbio.2004405.s014.xlsx]

## Sheet: Fig_10A_Vm_1_99_mps
	Entire Wind Data				Hole size >= 1
Time (s)	u	w	u'	w'	u	w	u'	w'			Date	Time	Weather	Temp	Pressure	Humidity
0	1.54286	0.053171	-0.444306	0.053171	0	0	0	0			20161030	12:39–12:45	sunny	13.75°C	1029 hPa	0.82
0.05	1.47394	0.053087	-0.513231	0.053087	0	0	0	0
0.1	1.48872	0.088814	-0.498446	0.088814	0	0	0	0
0.15	1.43766	0.135155	-0.549511	0.135155	0	0	0	0
0.2	1.4487	0.194251	-0.538465	0.194251	0	0	0	0
0.25	1.4052	0.23961	-0.581968	0.23961	1.4052	0.23961	-0.581968	0.23961
0.3	1.39866	0.129107	-0.588513	0.129107	0	0	0	0
0.35	1.425	0.088238	-0.562173	0.088238	0	0	0	0
0.4	1.41601	-0.060039	-0.57116	-0.060039	0	0	0	0
0.45	1.40376	-0.066417	-0.58341	-0.066417	0	0	0	0
0.5	1.37752	0.010652	-0.609649	0.010652	0	0	0	0
0.55	1.39582	-0.08989	-0.59135	-0.08989	0	0	0	0
0.6	1.42572	0.012046	-0.561449	0.012046	0	0	0	0
0.65	1.54683	0.100379	-0.440335	0.100379	0	0	0	0
0.7	1.52411	0.208445	-0.463061	0.208445	0	0	0	0
0.75	1.52512	0.194004	-0.462053	0.194004	0	0	0	0
0.8	1.43934	0.118963	-0.54783	0.118963	0	0	0	0
0.85	1.56408	0.030294	-0.423091	0.030294	0	0	0	0
0.9	1.54211	-0.019198	-0.445057	-0.019198	0	0	0	0
0.95	1.63926	0.065311	-0.347911	0.065311	0	0	0	0
1	1.6665	-0.002732	-0.320667	-0.002732	0	0	0	0
1.05	1.81236	0.083716	-0.174808	0.083716	0	0	0	0
1.1	1.85982	0.054283	-0.127346	0.054283	0	0	0	0
1.15	2.00474	0.204863	0.017573	0.204863	0	0	0	0
1.2	1.88622	0.133664	-0.100954	0.133664	0	0	0	0
1.25	1.87895	0.211687	-0.108225	0.211687	0	0	0	0
1.3	1.83762	0.234048	-0.149546	0.234048	0	0	0	0
1.35	1.86881	0.217706	-0.118364	0.217706	0	0	0	0
1.4	1.84022	0.294478	-0.146954	0.294478	0	0	0	0
1.45	1.96887	0.218405	-0.018301	0.218405	0	0	0	0
1.5	1.87597	0.229724	-0.111199	0.229724	0	0	0	0
1.55	1.79016	0.166677	-0.197013	0.166677	0	0	0	0
1.6	1.78723	0.146814	-0.199942	0.146814	0	0	0	0
1.65	1.67183	0.181816	-0.315342	0.181816	0	0	0	0
1.7	1.67011	0.084567	-0.317063	0.084567	0	0	0	0
1.75	1.68466	-0.019379	-0.302508	-0.019379	0	0	0	0
1.8	1.68699	0.012143	-0.300177	0.012143	0	0	0	0
1.85	1.71827	-0.031679	-0.268895	-0.031679	0	0	0	0
1.9	1.75686	0.009326	-0.230309	0.009326	0	0	0	0
1.95	1.83767	0.036227	-0.149496	0.036227	0	0	0	0
2	1.8816	0.123117	-0.105573	0.123117	0	0	0	0
2.05	1.91695	0.121261	-0.070219	0.121261	0	0	0	0
2.1	1.75518	0.009074	-0.231984	0.009074	0	0	0	0
2.15	1.79921	0.092836	-0.187959	0.092836	0	0	0	0
2.2	1.75288	0.102959	-0.234291	0.102959	0	0	0	0
2.25	1.85821	0.085789	-0.128955	0.085789	0	0	0	0
2.3	1.72096	0.046227	-0.266214	0.046227	0	0	0	0
2.35	1.72914	0.103156	-0.258031	0.103156	0	0	0	0
2.4	1.63325	-0.056173	-0.353923	-0.056173	0	0	0	0
2.45	1.63878	-0.044285	-0.348394	-0.044285	0	0	0	0
2.5	1.7766	-0.036471	-0.210567	-0.036471	0	0	0	0
2.55	1.74554	-0.049616	-0.24163	-0.049616	0	0	0	0
2.6	1.84	-0.005533	-0.147175	-0.005533	0	0	0	0
2.65	1.90416	0.094161	-0.083013	0.094161	0	0	0	0
2.7	1.9943	0.074686	0.007132	0.074686	0	0	0	0
2.75	1.88856	0.055462	-0.098607	0.055462	0	0	0	0
2.8	1.89526	0.250227	-0.091906	0.250227	0	0	0	0
2.85	1.95046	0.233829	-0.036707	0.233829	0	0	0	0
2.9	1.86064	0.230256	-0.126533	0.230256	0	0	0	0
2.95	1.7362	0.15047	-0.250974	0.15047	0	0	0	0
3	1.70059	0.301883	-0.28658	0.301883	0	0	0	0
3.05	1.64355	0.299531	-0.343616	0.299531	0	0	0	0
3.1	1.85967	0.291826	-0.1275	0.291826	0	0	0	0
3.15	1.94773	0.259829	-0.039439	0.259829	0	0	0	0
3.2	1.9177	0.160419	-0.069474	0.160419	0	0	0	0
3.25	1.87253	0.247766	-0.114639	0.247766	0	0	0	0
3.3	2.03326	0.209232	0.046092	0.209232	0	0	0	0
3.35	2.09073	0.107474	0.103558	0.107474	0	0	0	0
3.4	2.21926	0.335834	0.232093	0.335834	0	0	0	0
3.45	2.09452	0.166732	0.107354	0.166732	0	0	0	0
3.5	2.07489	0.202213	0.087717	0.202213	0	0	0	0
3.55	1.72224	0.124419	-0.264931	0.124419	0	0	0	0
3.6	1.6814	0.168287	-0.305773	0.168287	0	0	0	0
3.65	1.55469	0.208195	-0.432482	0.208195	0	0	0	0
3.7	1.78279	0.205161	-0.204384	0.205161	0	0	0	0
3.75	1.92427	0.22444	-0.062898	0.22444	0	0	0	0
3.8	1.81868	0.121588	-0.168486	0.121588	0	0	0	0
3.85	1.81253	0.220137	-0.174644	0.220137	0	0	0	0
3.9	1.85586	0.167879	-0.131311	0.167879	0	0	0	0
3.95	1.81548	0.114448	-0.171693	0.114448	0	0	0	0
4	1.78062	0.071952	-0.206549	0.071952	0	0	0	0
4.05	1.8899	0.092333	-0.097274	0.092333	0	0	0	0
4.1	1.95002	0.108402	-0.037154	0.108402	0	0	0	0
4.15	2.01877	0.016281	0.031595	0.016281	0	0	0	0
4.2	1.56694	0.150323	-0.42023	0.150323	0	0	0	0
4.25	1.4404	0.030136	-0.546769	0.030136	0	0	0	0
4.3	0.900835	0.061401	-1.08634	0.061401	0	0	0	0
4.35	1.38666	-0.370683	-0.600508	-0.370683	1.38666	-0.370683	-0.600508	-0.370683
4.4	1.08405	-0.046073	-0.903121	-0.046073	0	0	0	0
4.45	0.775115	0.567445	-1.21206	0.567445	0.775115	0.567445	-1.21206	0.567445
4.5	1.21834	0.283049	-0.768834	0.283049	1.21834	0.283049	-0.768834	0.283049
4.55	1.40014	0.153094	-0.587026	0.153094	0	0	0	0
4.6	1.50836	-0.002829	-0.478806	-0.002829	0	0	0	0
4.65	1.51395	-0.004922	-0.473217	-0.004922	0	0	0	0
4.7	1.53094	-0.025287	-0.456233	-0.025287	0	0	0	0
4.75	1.52139	-0.081406	-0.465777	-0.081406	0	0	0	0
4.8	1.58128	-0.031171	-0.405894	-0.031171	0	0	0	0
4.85	1.73999	0.006566	-0.247181	0.006566	0	0	0	0
4.9	1.99002	-0.02572	0.002854	-0.02572	0	0	0	0
4.95	2.12978	0.042136	0.142609	0.042136	0	0	0	0
5	2.09775	-0.017976	0.11058	-0.017976	0	0	0	0
5.05	2.04101	0.047258	0.053837	0.047258	0	0	0	0
5.1	2.06129	0.01097	0.074123	0.01097	0	0	0	0
5.15	1.93169	-0.08327	-0.055482	-0.08327	0	0	0	0
5.2	1.95162	-0.057204	-0.03555	-0.057204	0	0	0	0
5.25	1.80796	-0.085949	-0.179206	-0.085949	0	0	0	0
5.3	1.79216	-0.016856	-0.195009	-0.016856	0	0	0	0
5.35	1.8213	0.033215	-0.165872	0.033215	0	0	0	0
5.4	1.67489	-0.008567	-0.312281	-0.008567	0	0	0	0
5.45	1.74641	0.026814	-0.240759	0.026814	0	0	0	0
5.5	1.70981	-0.023249	-0.277365	-0.023249	0	0	0	0
5.55	1.74222	0.013873	-0.244946	0.013873	0	0	0	0
5.6	1.61953	0.046837	-0.367643	0.046837	0	0	0	0
5.65	1.75029	0.199548	-0.236878	0.199548	0	0	0	0
5.7	1.66251	0.014705	-0.324656	0.014705	0	0	0	0
5.75	1.64395	0.153679	-0.343224	0.153679	0	0	0	0
5.8	1.68008	0.08237	-0.307088	0.08237	0	0	0	0
5.85	1.48171	0.133295	-0.505462	0.133295	0	0	0	0
5.9	1.5897	0.219233	-0.397474	0.219233	0	0	0	0
5.95	1.61933	0.259493	-0.367836	0.259493	0	0	0	0
6	1.65695	0.259219	-0.330217	0.259219	0	0	0	0
6.05	1.6247	0.254217	-0.36247	0.254217	0	0	0	0
6.1	1.69569	0.212766	-0.291481	0.212766	0	0	0	0
6.15	1.63271	0.205765	-0.35446	0.205765	0	0	0	0
6.2	1.68391	0.154176	-0.303256	0.154176	0	0	0	0
6.25	1.64105	0.167052	-0.346116	0.167052	0	0	0	0
6.3	1.63098	0.228146	-0.35619	0.228146	0	0	0	0
6.35	1.63003	0.127859	-0.357141	0.127859	0	0	0	0
6.4	1.49644	0.049627	-0.490734	0.049627	0	0	0	0
6.45	1.58359	0.074667	-0.403585	0.074667	0	0	0	0
6.5	1.62729	0.121026	-0.359875	0.121026	0	0	0	0
6.55	1.44494	0.002511	-0.542232	0.002511	0	0	0	0
6.6	1.30483	0.089558	-0.682336	0.089558	0	0	0	0
6.65	1.15593	0.104586	-0.831235	0.104586	0	0	0	0
6.7	1.33265	0.134247	-0.654521	0.134247	0	0	0	0
6.75	1.45663	0.183922	-0.530535	0.183922	0	0	0	0
6.8	1.51574	0.211412	-0.471435	0.211412	0	0	0	0
6.85	1.30446	0.157693	-0.682708	0.157693	0	0	0	0
6.9	1.38575	0.161631	-0.601423	0.161631	0	0	0	0
6.95	1.47392	0.194831	-0.513254	0.194831	0	0	0	0
7	1.47416	0.14584	-0.51301	0.14584	0	0	0	0
7.05	1.49571	0.224617	-0.491464	0.224617	0	0	0	0
7.1	1.54877	0.229633	-0.438397	0.229633	0	0	0	0
7.15	1.47503	0.21521	-0.512144	0.21521	0	0	0	0
7.2	1.47137	0.224243	-0.515797	0.224243	0	0	0	0
7.25	1.32169	0.185264	-0.665482	0.185264	0	0	0	0
7.3	1.13218	0.11415	-0.854989	0.11415	0	0	0	0
7.35	0.950764	0.144679	-1.03641	0.144679	0.950764	0.144679	-1.03641	0.144679
7.4	0.721203	0.360628	-1.26597	0.360628	0.721203	0.360628	-1.26597	0.360628
7.45	0.536348	0.335666	-1.45082	0.335666	0.536348	0.335666	-1.45082	0.335666
7.5	0.906645	0.267215	-1.08052	0.267215	0.906645	0.267215	-1.08052	0.267215
7.55	0.920893	0.503994	-1.06628	0.503994	0.920893	0.503994	-1.06628	0.503994
7.6	0.897523	0.682545	-1.08965	0.682545	0.897523	0.682545	-1.08965	0.682545
7.65	0.888364	0.620875	-1.09881	0.620875	0.888364	0.620875	-1.09881	0.620875
7.7	0.691857	0.54844	-1.29531	0.54844	0.691857	0.54844	-1.29531	0.54844
7.75	0.776459	0.356326	-1.21071	0.356326	0.776459	0.356326	-1.21071	0.356326
7.8	0.631919	0.12071	-1.35525	0.12071	0.631919	0.12071	-1.35525	0.12071
7.85	0.479693	0.14181	-1.50748	0.14181	0.479693	0.14181	-1.50748	0.14181
7.9	0.516836	0.278478	-1.47033	0.278478	0.516836	0.278478	-1.47033	0.278478
7.95	0.484686	0.244923	-1.50248	0.244923	0.484686	0.244923	-1.50248	0.244923
8	0.717718	0.323936	-1.26945	0.323936	0.717718	0.323936	-1.26945	0.323936
8.05	0.600719	0.121147	-1.38645	0.121147	0.600719	0.121147	-1.38645	0.121147
8.1	4.46697	-2.10264	2.4798	-2.10264	4.46697	-2.10264	2.4798	-2.10264
8.15	4.78086	-2.04654	2.79369	-2.04654	4.78086	-2.04654	2.79369	-2.04654
8.2	5.55616	-1.48894	3.56899	-1.48894	5.55616	-1.48894	3.56899	-1.48894
8.25	4.10531	-2.69533	2.11814	-2.69533	4.10531	-2.69533	2.11814	-2.69533
8.3	3.72155	-1.70577	1.73438	-1.70577	3.72155	-1.70577	1.73438	-1.70577
8.35	5.73038	-2.05918	3.74321	-2.05918	5.73038	-2.05918	3.74321	-2.05918
8.4	3.16017	-0.962895	1.173	-0.962895	3.16017	-0.962895	1.173	-0.962895
8.45	1.04758	0.262613	-0.93959	0.262613	1.04758	0.262613	-0.93959	0.262613
8.5	0.935985	0.146001	-1.05119	0.146001	0.935985	0.146001	-1.05119	0.146001
8.55	1.12788	0.578028	-0.859293	0.578028	1.12788	0.578028	-0.859293	0.578028
8.6	0.798815	0.523492	-1.18836	0.523492	0.798815	0.523492	-1.18836	0.523492
8.65	0.788869	0.333929	-1.1983	0.333929	0.788869	0.333929	-1.1983	0.333929
8.7	0.561356	0.011343	-1.42581	0.011343	0	0	0	0
8.75	0.580593	0.096424	-1.40658	0.096424	0.580593	0.096424	-1.40658	0.096424
8.8	0.46921	0.169941	-1.51796	0.169941	0.46921	0.169941	-1.51796	0.169941
8.85	0.381157	0.318008	-1.60601	0.318008	0.381157	0.318008	-1.60601	0.318008
8.9	0.099651	0.193985	-1.88752	0.193985	0.099651	0.193985	-1.88752	0.193985
8.95	-0.062012	0.298571	-2.04918	0.298571	-0.062012	0.298571	-2.04918	0.298571
9	0.040714	0.12434	-1.94646	0.12434	0.040714	0.12434	-1.94646	0.12434
9.05	0.338423	0.092943	-1.64875	0.092943	0.338423	0.092943	-1.64875	0.092943
9.1	0.356606	0.150415	-1.63056	0.150415	0.356606	0.150415	-1.63056	0.150415
9.15	0.2674	0.063834	-1.71977	0.063834	0	0	0	0
9.2	0.491877	0.212083	-1.49529	0.212083	0.491877	0.212083	-1.49529	0.212083
9.25	1.12962	0.259488	-0.857548	0.259488	1.12962	0.259488	-0.857548	0.259488
9.3	8.54407	-3.49293	6.5569	-3.49293	8.54407	-3.49293	6.5569	-3.49293
9.35	9.2649	-3.35671	7.27773	-3.35671	9.2649	-3.35671	7.27773	-3.35671
9.4	9.65555	-3.83735	7.66838	-3.83735	9.65555	-3.83735	7.66838	-3.83735
9.45	7.53283	-2.93168	5.54566	-2.93168	7.53283	-2.93168	5.54566	-2.93168
9.5	7.53283	-2.93168	5.54566	-2.93168	7.53283	-2.93168	5.54566	-2.93168
9.55	3.96494	-1.16234	1.97777	-1.16234	3.96494	-1.16234	1.97777	-1.16234
9.6	0.296393	0.41607	-1.69078	0.41607	0.296393	0.41607	-1.69078	0.41607
9.65	0.135586	0.277765	-1.85158	0.277765	0.135586	0.277765	-1.85158	0.277765
9.7	0.071724	0.43767	-1.91545	0.43767	0.071724	0.43767	-1.91545	0.43767
9.75	0.178802	0.387351	-1.80837	0.387351	0.178802	0.387351	-1.80837	0.387351
9.8	0.082603	0.462199	-1.90457	0.462199	0.082603	0.462199	-1.90457	0.462199
9.85	0.262956	0.620031	-1.72421	0.620031	0.262956	0.620031	-1.72421	0.620031
9.9	0.332945	0.643481	-1.65423	0.643481	0.332945	0.643481	-1.65423	0.643481
9.95	-0.115917	0.673314	-2.10309	0.673314	-0.115917	0.673314	-2.10309	0.673314
10	0.181345	0.533841	-1.80582	0.533841	0.181345	0.533841	-1.80582	0.533841
10.05	-0.096007	0.465681	-2.08318	0.465681	-0.096007	0.465681	-2.08318	0.465681
10.1	0.001007	0.534532	-1.98616	0.534532	0.001007	0.534532	-1.98616	0.534532
10.15	-0.045465	0.696951	-2.03263	0.696951	-0.045465	0.696951	-2.03263	0.696951
10.2	0.101155	0.669758	-1.88601	0.669758	0.101155	0.669758	-1.88601	0.669758
10.25	-0.033532	0.514847	-2.0207	0.514847	-0.033532	0.514847	-2.0207	0.514847
10.3	-0.12112	0.280347	-2.10829	0.280347	-0.12112	0.280347	-2.10829	0.280347
10.35	4.46971	-1.63935	2.48254	-1.63935	4.46971	-1.63935	2.48254	-1.63935
10.4	8.00843	-3.8284	6.02126	-3.8284	8.00843	-3.8284	6.02126	-3.8284
10.45	8.80072	-4.57216	6.81355	-4.57216	8.80072	-4.57216	6.81355	-4.57216
10.5	7.92644	-3.62436	5.93927	-3.62436	7.92644	-3.62436	5.93927	-3.62436
10.55	9.42922	-3.55358	7.44205	-3.55358	9.42922	-3.55358	7.44205	-3.55358
10.6	4.16404	-0.255471	2.17687	-0.255471	4.16404	-0.255471	2.17687	-0.255471
10.65	1.05427	0.149948	-0.932899	0.149948	1.05427	0.149948	-0.932899	0.149948
10.7	0.476372	-0.12988	-1.5108	-0.12988	0.476372	-0.12988	-1.5108	-0.12988
10.75	0.401149	0.010406	-1.58602	0.010406	0	0	0	0
10.8	0.143536	0.032847	-1.84363	0.032847	0	0	0	0
10.85	0.210222	-0.032437	-1.77695	-0.032437	0	0	0	0
10.9	0.03814	0.049479	-1.94903	0.049479	0	0	0	0
10.95	-0.146381	0.220691	-2.13355	0.220691	-0.146381	0.220691	-2.13355	0.220691
11	0.003637	0.253347	-1.98353	0.253347	0.003637	0.253347	-1.98353	0.253347
11.05	-0.263929	0.450646	-2.2511	0.450646	-0.263929	0.450646	-2.2511	0.450646
11.1	-0.053124	0.266476	-2.04029	0.266476	-0.053124	0.266476	-2.04029	0.266476
11.15	-0.113662	0.070953	-2.10083	0.070953	-0.113662	0.070953	-2.10083	0.070953
11.2	0.226179	-0.076071	-1.76099	-0.076071	0.226179	-0.076071	-1.76099	-0.076071
11.25	0.271076	0.308519	-1.71609	0.308519	0.271076	0.308519	-1.71609	0.308519
11.3	0.340773	0.181165	-1.6464	0.181165	0.340773	0.181165	-1.6464	0.181165
11.35	0.421737	0.004259	-1.56543	0.004259	0	0	0	0
11.4	0.347354	-0.051168	-1.63982	-0.051168	0	0	0	0
11.45	0.537709	0.117394	-1.44946	0.117394	0.537709	0.117394	-1.44946	0.117394
11.5	0.502115	0.3449	-1.48506	0.3449	0.502115	0.3449	-1.48506	0.3449
11.55	0.518111	0.452934	-1.46906	0.452934	0.518111	0.452934	-1.46906	0.452934
11.6	0.824299	0.390404	-1.16287	0.390404	0.824299	0.390404	-1.16287	0.390404
11.65	1.45786	0.082625	-0.52931	0.082625	0	0	0	0
11.7	1.22032	0.399773	-0.76685	0.399773	1.22032	0.399773	-0.76685	0.399773
11.75	1.25709	-0.105509	-0.730078	-0.105509	0	0	0	0
11.8	0.998187	0.052303	-0.988983	0.052303	0	0	0	0
11.85	1.39187	0.098805	-0.595303	0.098805	0	0	0	0
11.9	1.49911	0.072797	-0.488058	0.072797	0	0	0	0
11.95	1.57355	0.173678	-0.413621	0.173678	0	0	0	0
12	1.64465	0.53617	-0.34252	0.53617	1.64465	0.53617	-0.34252	0.53617
12.05	1.48698	0.475435	-0.500188	0.475435	1.48698	0.475435	-0.500188	0.475435
12.1	1.4936	0.380063	-0.493572	0.380063	1.4936	0.380063	-0.493572	0.380063
12.15	1.64799	0.24078	-0.339185	0.24078	0	0	0	0
12.2	1.75933	0.299569	-0.227838	0.299569	0	0	0	0
12.25	1.95313	0.251836	-0.034041	0.251836	0	0	0	0
12.3	1.82951	0.136859	-0.157656	0.136859	0	0	0	0
12.35	1.76847	0.183762	-0.218698	0.183762	0	0	0	0
12.4	1.71313	0.227201	-0.274038	0.227201	0	0	0	0
12.45	1.71669	0.22038	-0.270484	0.22038	0	0	0	0
12.5	1.65708	0.220845	-0.330088	0.220845	0	0	0	0
12.55	1.65976	0.298751	-0.327408	0.298751	0	0	0	0
12.6	1.68508	0.250503	-0.302093	0.250503	0	0	0	0
12.65	1.65467	0.091533	-0.332504	0.091533	0	0	0	0
12.7	1.72549	0.136646	-0.261682	0.136646	0	0	0	0
12.75	1.72017	0.124072	-0.266997	0.124072	0	0	0	0
12.8	1.82632	0.05636	-0.16085	0.05636	0	0	0	0
12.85	1.94874	0.033492	-0.038435	0.033492	0	0	0	0
12.9	1.94905	-0.047412	-0.038115	-0.047412	0	0	0	0
12.95	2.1033	0.088272	0.116135	0.088272	0	0	0	0
13	2.00496	0.112782	0.017795	0.112782	0	0	0	0
13.05	1.79616	0.219759	-0.191012	0.219759	0	0	0	0
13.1	1.8694	0.158427	-0.11777	0.158427	0	0	0	0
13.15	1.9813	0.261485	-0.00587	0.261485	0	0	0	0
13.2	2.06576	0.253565	0.078586	0.253565	0	0	0	0
13.25	2.06777	0.311995	0.080596	0.311995	0	0	0	0
13.3	2.02363	0.188761	0.036464	0.188761	0	0	0	0
13.35	2.02461	0.166604	0.037437	0.166604	0	0	0	0
13.4	2.13333	0.082044	0.146161	0.082044	0	0	0	0
13.45	2.03721	-0.048108	0.050039	-0.048108	0	0	0	0
13.5	1.98037	-0.023319	-0.006799	-0.023319	0	0	0	0
13.55	2.22917	0.159802	0.241998	0.159802	0	0	0	0
13.6	2.24827	0.282081	0.2611	0.282081	0	0	0	0
13.65	2.27929	0.081833	0.292121	0.081833	0	0	0	0
13.7	2.26071	-0.012666	0.27354	-0.012666	0	0	0	0
13.75	2.26124	-0.002058	0.274074	-0.002058	0	0	0	0
13.8	2.32188	0.158953	0.334713	0.158953	0	0	0	0
13.85	2.28316	0.083317	0.295987	0.083317	0	0	0	0
13.9	2.39331	0.071633	0.406136	0.071633	0	0	0	0
13.95	2.36133	0.014383	0.374156	0.014383	0	0	0	0
14	2.31447	0.121444	0.327303	0.121444	0	0	0	0
14.05	2.25597	0.209871	0.268798	0.209871	0	0	0	0
14.1	2.17956	0.099876	0.192392	0.099876	0	0	0	0
14.15	2.17113	0.023146	0.183957	0.023146	0	0	0	0
14.2	1.98001	0.163722	-0.007157	0.163722	0	0	0	0
14.25	1.96101	0.11733	-0.026163	0.11733	0	0	0	0
14.3	2.00463	0.103044	0.01746	0.103044	0	0	0	0
14.35	2.1677	0.112052	0.180525	0.112052	0	0	0	0
14.4	2.18052	0.113011	0.193349	0.113011	0	0	0	0
14.45	2.08175	0.144189	0.094576	0.144189	0	0	0	0
14.5	2.01559	0.132141	0.028417	0.132141	0	0	0	0
14.55	1.90097	0.013687	-0.086198	0.013687	0	0	0	0
14.6	1.91674	0.058855	-0.070434	0.058855	0	0	0	0
14.65	1.9648	0.160484	-0.022369	0.160484	0	0	0	0
14.7	1.86311	0.052156	-0.12406	0.052156	0	0	0	0
14.75	1.94795	0.087068	-0.039224	0.087068	0	0	0	0
14.8	1.91412	0.11119	-0.073047	0.11119	0	0	0	0
14.85	1.92024	0.00419	-0.066932	0.00419	0	0	0	0
14.9	1.9165	0.005194	-0.070673	0.005194	0	0	0	0
14.95	2.00237	-0.018617	0.015198	-0.018617	0	0	0	0
15	1.99466	0.141689	0.007485	0.141689	0	0	0	0
15.05	2.14504	-0.035862	0.157873	-0.035862	0	0	0	0
15.1	2.19033	-0.044406	0.20316	-0.044406	0	0	0	0
15.15	2.22615	-0.111145	0.238984	-0.111145	0	0	0	0
15.2	2.13241	-0.066027	0.145238	-0.066027	0	0	0	0
15.25	2.0404	0.015763	0.05323	0.015763	0	0	0	0
15.3	2.00654	0.119706	0.019371	0.119706	0	0	0	0
15.35	1.86817	0.121169	-0.118995	0.121169	0	0	0	0
15.4	1.96742	0.070398	-0.019747	0.070398	0	0	0	0
15.45	1.95134	-0.015709	-0.035831	-0.015709	0	0	0	0
15.5	1.94905	0.057966	-0.03812	0.057966	0	0	0	0
15.55	2.05063	0.238699	0.063461	0.238699	0	0	0	0
15.6	2.00165	0.245751	0.01448	0.245751	0	0	0	0
15.65	2.0469	0.17488	0.059726	0.17488	0	0	0	0
15.7	1.94796	0.075792	-0.039212	0.075792	0	0	0	0
15.75	1.96698	0.025961	-0.020186	0.025961	0	0	0	0
15.8	1.96196	-0.120113	-0.025212	-0.120113	0	0	0	0
15.85	2.12511	-0.320976	0.137935	-0.320976	0	0	0	0
15.9	2.05201	-0.209623	0.064842	-0.209623	0	0	0	0
15.95	2.01129	0.074314	0.024117	0.074314	0	0	0	0
16	2.01115	0.151186	0.023976	0.151186	0	0	0	0
16.05	1.78531	0.123139	-0.201859	0.123139	0	0	0	0
16.1	1.7829	0.34311	-0.204273	0.34311	0	0	0	0
16.15	1.82144	0.265599	-0.165728	0.265599	0	0	0	0
16.2	1.78992	0.249825	-0.197248	0.249825	0	0	0	0
16.25	1.7297	0.227786	-0.257473	0.227786	0	0	0	0
16.3	1.84055	0.190354	-0.14662	0.190354	0	0	0	0
16.35	1.98568	0.05881	-0.001491	0.05881	0	0	0	0
16.4	2.13229	0.101354	0.145119	0.101354	0	0	0	0
16.45	2.162	0.067508	0.174825	0.067508	0	0	0	0
16.5	2.07816	0.039328	0.090994	0.039328	0	0	0	0
16.55	2.13274	0.077122	0.145571	0.077122	0	0	0	0
16.6	2.03807	0.175683	0.050899	0.175683	0	0	0	0
16.65	2.00171	0.15075	0.014544	0.15075	0	0	0	0
16.7	2.02771	0.174244	0.040541	0.174244	0	0	0	0
16.75	2.1338	0.158995	0.146629	0.158995	0	0	0	0
16.8	2.19904	0.141017	0.211867	0.141017	0	0	0	0
16.85	2.2859	0.066231	0.298732	0.066231	0	0	0	0
16.9	2.17002	-0.165157	0.182854	-0.165157	0	0	0	0
16.95	2.10614	-0.085018	0.118973	-0.085018	0	0	0	0
17	1.99281	-0.020196	0.005638	-0.020196	0	0	0	0
17.05	1.90061	0.259159	-0.086564	0.259159	0	0	0	0
17.1	1.95642	0.272207	-0.030749	0.272207	0	0	0	0
17.15	1.87329	0.151818	-0.11388	0.151818	0	0	0	0
17.2	1.97813	0.098574	-0.009039	0.098574	0	0	0	0
17.25	1.89269	0.168138	-0.094481	0.168138	0	0	0	0
17.3	1.99566	0.170903	0.00849	0.170903	0	0	0	0
17.35	1.90231	0.272557	-0.084859	0.272557	0	0	0	0
17.4	1.8824	0.318848	-0.10477	0.318848	0	0	0	0
17.45	1.96901	0.295082	-0.018161	0.295082	0	0	0	0
17.5	1.82889	0.375518	-0.158278	0.375518	0	0	0	0
17.55	1.89288	0.344291	-0.094292	0.344291	0	0	0	0
17.6	1.86607	0.225495	-0.121097	0.225495	0	0	0	0
17.65	2.06577	0.280799	0.078597	0.280799	0	0	0	0
17.7	1.94071	0.293775	-0.046459	0.293775	0	0	0	0
17.75	1.84357	0.277998	-0.143604	0.277998	0	0	0	0
17.8	1.88997	0.366572	-0.097197	0.366572	0	0	0	0
17.85	1.97748	0.362545	-0.009695	0.362545	0	0	0	0
17.9	2.23654	0.190741	0.24937	0.190741	0	0	0	0
17.95	2.29425	0.027518	0.307076	0.027518	0	0	0	0
18	2.17082	0.12324	0.183648	0.12324	0	0	0	0
18.05	2.28657	0.085708	0.299402	0.085708	0	0	0	0
18.1	2.13581	0.069198	0.14864	0.069198	0	0	0	0
18.15	1.93016	0.184111	-0.057005	0.184111	0	0	0	0
18.2	1.8828	0.195361	-0.10437	0.195361	0	0	0	0
18.25	2.11489	0.089313	0.127717	0.089313	0	0	0	0
18.3	1.9856	-0.095621	-0.001568	-0.095621	0	0	0	0
18.35	2.10265	-0.113822	0.115483	-0.113822	0	0	0	0
18.4	2.31246	0.079935	0.32529	0.079935	0	0	0	0
18.45	2.34758	0.224776	0.360415	0.224776	0	0	0	0
18.5	2.07587	0.367096	0.088698	0.367096	0	0	0	0
18.55	2.12924	0.262107	0.142074	0.262107	0	0	0	0
18.6	1.9819	0.222702	-0.005266	0.222702	0	0	0	0
18.65	2.32187	-0.096051	0.334701	-0.096051	0	0	0	0
18.7	2.26656	-0.063271	0.279389	-0.063271	0	0	0	0
18.75	2.21878	-0.142083	0.231611	-0.142083	0	0	0	0
18.8	2.24357	-0.150443	0.256401	-0.150443	0	0	0	0
18.85	2.11027	-0.187696	0.123095	-0.187696	0	0	0	0
18.9	2.35616	-0.15167	0.368985	-0.15167	0	0	0	0
18.95	2.37547	-0.171854	0.388302	-0.171854	0	0	0	0
19	2.31601	-0.139857	0.328835	-0.139857	0	0	0	0
19.05	2.20651	-0.035891	0.219337	-0.035891	0	0	0	0
19.1	2.10039	-0.146477	0.113222	-0.146477	0	0	0	0
19.15	2.11857	-0.236584	0.131398	-0.236584	0	0	0	0
19.2	2.1872	-0.089494	0.20003	-0.089494	0	0	0	0
19.25	2.21563	0.159012	0.228455	0.159012	0	0	0	0
19.3	2.13056	0.119741	0.143392	0.119741	0	0	0	0
19.35	1.97867	0.136477	-0.008495	0.136477	0	0	0	0
19.4	1.92315	-0.039997	-0.064025	-0.039997	0	0	0	0
19.45	1.72583	0.021568	-0.261339	0.021568	0	0	0	0
19.5	1.81215	0.068494	-0.175021	0.068494	0	0	0	0
19.55	1.64912	0.065352	-0.338048	0.065352	0	0	0	0
19.6	1.81235	0.28515	-0.174822	0.28515	0	0	0	0
19.65	1.67192	0.074616	-0.315246	0.074616	0	0	0	0
19.7	1.75633	0.041985	-0.230837	0.041985	0	0	0	0
19.75	1.70772	0.195072	-0.279451	0.195072	0	0	0	0
19.8	1.77682	0.301692	-0.210346	0.301692	0	0	0	0
19.85	1.62461	0.433235	-0.362556	0.433235	1.62461	0.433235	-0.362556	0.433235
19.9	1.71775	0.346374	-0.269415	0.346374	0	0	0	0
19.95	1.77769	0.23858	-0.209479	0.23858	0	0	0	0
20	1.84125	0.375261	-0.145915	0.375261	0	0	0	0
20.05	1.7638	0.133562	-0.223373	0.133562	0	0	0	0
20.1	1.9106	0.177073	-0.076574	0.177073	0	0	0	0
20.15	2.11395	-0.080576	0.126781	-0.080576	0	0	0	0
20.2	2.10473	-0.432416	0.117565	-0.432416	0	0	0	0
20.25	2.14583	-0.419768	0.158662	-0.419768	0	0	0	0
20.3	2.23914	-0.594275	0.251971	-0.594275	2.23914	-0.594275	0.251971	-0.594275
20.35	2.0576	-0.635854	0.070428	-0.635854	0	0	0	0
20.4	2.04793	0.000857	0.060765	0.000857	0	0	0	0
20.45	2.08286	0.012028	0.095694	0.012028	0	0	0	0
20.5	2.05895	-0.051735	0.071775	-0.051735	0	0	0	0
20.55	2.09735	0.017199	0.110176	0.017199	0	0	0	0
20.6	2.03821	-0.018894	0.051044	-0.018894	0	0	0	0
20.65	2.02385	-0.093725	0.036681	-0.093725	0	0	0	0
20.7	2.01607	0.153307	0.028896	0.153307	0	0	0	0
20.75	1.86041	0.324329	-0.126764	0.324329	0	0	0	0
20.8	1.86555	0.19988	-0.121616	0.19988	0	0	0	0
20.85	1.7355	0.308136	-0.251671	0.308136	0	0	0	0
20.9	1.65896	0.317649	-0.328207	0.317649	0	0	0	0
20.95	1.44821	0.212701	-0.538962	0.212701	0	0	0	0
21	1.47973	0.069336	-0.507444	0.069336	0	0	0	0
21.05	1.44247	0.228073	-0.544697	0.228073	1.44247	0.228073	-0.544697	0.228073
21.1	1.49924	0.409623	-0.48793	0.409623	1.49924	0.409623	-0.48793	0.409623
21.15	1.5791	0.394129	-0.408066	0.394129	1.5791	0.394129	-0.408066	0.394129
21.2	1.63572	0.429592	-0.351447	0.429592	1.63572	0.429592	-0.351447	0.429592
21.25	1.69308	0.273009	-0.294094	0.273009	0	0	0	0
21.3	1.61709	0.307485	-0.370076	0.307485	0	0	0	0
21.35	1.65127	0.045584	-0.335903	0.045584	0	0	0	0
21.4	1.48215	-0.134359	-0.505019	-0.134359	0	0	0	0
21.45	1.33214	0.069145	-0.655034	0.069145	0	0	0	0
21.5	1.57993	0.335082	-0.407245	0.335082	1.57993	0.335082	-0.407245	0.335082
21.55	1.69769	0.206261	-0.289478	0.206261	0	0	0	0
21.6	1.64748	0.230661	-0.339687	0.230661	0	0	0	0
21.65	1.60718	0.279386	-0.379991	0.279386	0	0	0	0
21.7	1.56873	0.308435	-0.418438	0.308435	1.56873	0.308435	-0.418438	0.308435
21.75	1.86451	0.304539	-0.122658	0.304539	0	0	0	0
21.8	1.91681	0.190884	-0.070359	0.190884	0	0	0	0
21.85	2.05385	0.081584	0.066676	0.081584	0	0	0	0
21.9	2.02319	0.063051	0.036024	0.063051	0	0	0	0
21.95	1.93613	0.04749	-0.051043	0.04749	0	0	0	0
22	1.85405	-0.019423	-0.133118	-0.019423	0	0	0	0
22.05	1.79906	0.015179	-0.188114	0.015179	0	0	0	0
22.1	1.83173	0.084195	-0.155439	0.084195	0	0	0	0
22.15	1.81746	-0.001574	-0.169707	-0.001574	0	0	0	0
22.2	1.79651	-0.107974	-0.190656	-0.107974	0	0	0	0
22.25	2.05842	0.177184	0.071253	0.177184	0	0	0	0
22.3	1.93174	0.137396	-0.055426	0.137396	0	0	0	0
22.35	2.26947	0.25203	0.282297	0.25203	0	0	0	0
22.4	2.36836	0.208167	0.381189	0.208167	0	0	0	0
22.45	2.44418	0.146579	0.457007	0.146579	0	0	0	0
22.5	2.54093	0.017731	0.553763	0.017731	0	0	0	0
22.55	2.47229	-0.019405	0.485122	-0.019405	0	0	0	0
22.6	2.83946	0.030408	0.852294	0.030408	0	0	0	0
22.65	2.79475	0.127709	0.807579	0.127709	0	0	0	0
22.7	2.64519	0.26953	0.658023	0.26953	2.64519	0.26953	0.658023	0.26953
22.75	2.66649	0.30809	0.679318	0.30809	2.66649	0.30809	0.679318	0.30809
22.8	2.58857	0.210984	0.601397	0.210984	2.58857	0.210984	0.601397	0.210984
22.85	2.71816	0.227293	0.730995	0.227293	2.71816	0.227293	0.730995	0.227293
22.9	2.70387	0.126824	0.716701	0.126824	0	0	0	0
22.95	2.89601	0.163909	0.908837	0.163909	2.89601	0.163909	0.908837	0.163909
23	2.83464	0.210176	0.847465	0.210176	2.83464	0.210176	0.847465	0.210176
23.05	2.68066	0.240391	0.693493	0.240391	2.68066	0.240391	0.693493	0.240391
23.1	2.64419	0.240315	0.657018	0.240315	2.64419	0.240315	0.657018	0.240315
23.15	2.57721	0.251016	0.590035	0.251016	2.57721	0.251016	0.590035	0.251016
23.2	2.63488	0.259988	0.64771	0.259988	2.63488	0.259988	0.64771	0.259988
23.25	2.58626	0.172442	0.599092	0.172442	0	0	0	0
23.3	2.58862	0.173635	0.601452	0.173635	0	0	0	0
23.35	2.61453	0.093182	0.627359	0.093182	0	0	0	0
23.4	2.78585	-0.075534	0.798677	-0.075534	0	0	0	0
23.45	2.71031	0.05295	0.723142	0.05295	0	0	0	0
23.5	2.92885	0.098286	0.941683	0.098286	0	0	0	0
23.55	2.75478	0.098516	0.767614	0.098516	0	0	0	0
23.6	2.8191	0.100446	0.831927	0.100446	0	0	0	0
23.65	2.81291	0.036911	0.825735	0.036911	0	0	0	0
23.7	2.95467	-0.133593	0.967504	-0.133593	2.95467	-0.133593	0.967504	-0.133593
23.75	3.04153	0.033184	1.05436	0.033184	0	0	0	0
23.8	2.94305	0.041394	0.95588	0.041394	0	0	0	0
23.85	2.84784	0.015177	0.860667	0.015177	0	0	0	0
23.9	2.83745	-0.028022	0.850284	-0.028022	0	0	0	0
23.95	2.80644	0.022736	0.819269	0.022736	0	0	0	0
24	2.83304	0.077917	0.845871	0.077917	0	0	0	0
24.05	2.99757	-0.022057	1.0104	-0.022057	0	0	0	0
24.1	2.83172	0.008355	0.844552	0.008355	0	0	0	0
24.15	2.91634	-0.059123	0.929169	-0.059123	0	0	0	0
24.2	2.85611	-0.033631	0.868944	-0.033631	0	0	0	0
24.25	2.8347	-0.026544	0.847527	-0.026544	0	0	0	0
24.3	2.7386	0.08254	0.751435	0.08254	0	0	0	0
24.35	2.56273	0.036018	0.575559	0.036018	0	0	0	0
24.4	2.69415	0.080927	0.706978	0.080927	0	0	0	0
24.45	2.73244	0.133442	0.745268	0.133442	0	0	0	0
24.5	2.83577	0.111286	0.848597	0.111286	0	0	0	0
24.55	2.79207	0.049803	0.804899	0.049803	0	0	0	0
24.6	2.84035	-0.000264	0.853183	-0.000264	0	0	0	0
24.65	2.81106	-0.010492	0.823894	-0.010492	0	0	0	0
24.7	2.88901	-0.071438	0.901837	-0.071438	0	0	0	0
24.75	2.9551	-0.009424	0.96793	-0.009424	0	0	0	0
24.8	2.90655	0.030511	0.919382	0.030511	0	0	0	0
24.85	2.79577	0.126472	0.808596	0.126472	0	0	0	0
24.9	2.58254	0.035696	0.595366	0.035696	0	0	0	0
24.95	2.64969	-0.035966	0.662525	-0.035966	0	0	0	0
25	2.66501	0.100647	0.677841	0.100647	0	0	0	0
25.05	2.60353	0.064282	0.61636	0.064282	0	0	0	0
25.1	2.76552	-0.005693	0.778352	-0.005693	0	0	0	0
25.15	2.63384	0.018403	0.646675	0.018403	0	0	0	0
25.2	2.36761	-0.057746	0.380438	-0.057746	0	0	0	0
25.25	2.52924	0.029292	0.542066	0.029292	0	0	0	0
25.3	2.53913	0.137251	0.551962	0.137251	0	0	0	0
25.35	2.37619	0.078334	0.389023	0.078334	0	0	0	0
25.4	2.5641	0.078368	0.576927	0.078368	0	0	0	0
25.45	2.52957	0.03903	0.542402	0.03903	0	0	0	0
25.5	2.4243	0.03939	0.437131	0.03939	0	0	0	0
25.55	2.46487	0.175631	0.477699	0.175631	0	0	0	0
25.6	2.49092	0.068396	0.503753	0.068396	0	0	0	0
25.65	2.4653	0.02946	0.478132	0.02946	0	0	0	0
25.7	2.50604	0.058364	0.518873	0.058364	0	0	0	0
25.75	2.52178	0.087212	0.534609	0.087212	0	0	0	0
25.8	2.52413	0.15538	0.536955	0.15538	0	0	0	0
25.85	2.43714	0.234174	0.449969	0.234174	0	0	0	0
25.9	2.3904	0.030306	0.403228	0.030306	0	0	0	0
25.95	2.3567	0.049789	0.369529	0.049789	0	0	0	0
26	2.25161	0.083274	0.264442	0.083274	0	0	0	0
26.05	2.20423	0.114734	0.217058	0.114734	0	0	0	0
26.1	2.46441	0.156083	0.477245	0.156083	0	0	0	0
26.15	2.47391	0.438563	0.486746	0.438563	2.47391	0.438563	0.486746	0.438563
26.2	2.18151	0.325031	0.194344	0.325031	0	0	0	0
26.25	2.39725	0.118184	0.410083	0.118184	0	0	0	0
26.3	2.47461	0.097586	0.48744	0.097586	0	0	0	0
26.35	2.4453	0.118006	0.458127	0.118006	0	0	0	0
26.4	2.36477	0.129806	0.377597	0.129806	0	0	0	0
26.45	2.44504	0.137343	0.457866	0.137343	0	0	0	0
26.5	2.33746	0.119125	0.350286	0.119125	0	0	0	0
26.55	2.38824	0.25384	0.401073	0.25384	0	0	0	0
26.6	2.41977	0.1952	0.432603	0.1952	0	0	0	0
26.65	2.41499	0.166407	0.427822	0.166407	0	0	0	0
26.7	2.325	0.283817	0.337834	0.283817	0	0	0	0
26.75	2.23609	0.144089	0.248918	0.144089	0	0	0	0
26.8	2.09384	0.207695	0.106672	0.207695	0	0	0	0
26.85	2.02884	0.133723	0.041668	0.133723	0	0	0	0
26.9	2.08381	0.050473	0.096637	0.050473	0	0	0	0
26.95	2.22695	-0.052589	0.239779	-0.052589	0	0	0	0
27	2.29858	0.061964	0.311407	0.061964	0	0	0	0
27.05	2.39231	0.031935	0.405141	0.031935	0	0	0	0
27.1	2.49497	0.184735	0.507799	0.184735	0	0	0	0
27.15	2.49996	0.252769	0.512789	0.252769	2.49996	0.252769	0.512789	0.252769
27.2	2.25914	0.242684	0.271972	0.242684	0	0	0	0
27.25	2.29548	0.426532	0.308308	0.426532	2.29548	0.426532	0.308308	0.426532
27.3	2.28095	0.330425	0.293784	0.330425	0	0	0	0
27.35	2.31839	0.20974	0.331218	0.20974	0	0	0	0
27.4	2.30653	0.19691	0.319359	0.19691	0	0	0	0
27.45	2.30121	0.072357	0.314038	0.072357	0	0	0	0
27.5	2.21288	0.191448	0.225708	0.191448	0	0	0	0
27.55	2.16465	0.056798	0.177484	0.056798	0	0	0	0
27.6	2.21663	0.188227	0.22946	0.188227	0	0	0	0
27.65	2.2351	0.248365	0.247928	0.248365	0	0	0	0
27.7	2.18863	0.140953	0.201463	0.140953	0	0	0	0
27.75	2.2245	-0.019075	0.237328	-0.019075	0	0	0	0
27.8	2.37015	0.029287	0.382977	0.029287	0	0	0	0
27.85	2.30098	0.01898	0.31381	0.01898	0	0	0	0
27.9	2.27153	-0.11514	0.284361	-0.11514	0	0	0	0
27.95	2.07773	-0.064344	0.090556	-0.064344	0	0	0	0
28	2.01939	-0.086306	0.032222	-0.086306	0	0	0	0
28.05	2.0683	-0.038407	0.081133	-0.038407	0	0	0	0
28.1	1.86824	0.011611	-0.118926	0.011611	0	0	0	0
28.15	1.80968	-0.002179	-0.177493	-0.002179	0	0	0	0
28.2	2.1173	-0.013897	0.130133	-0.013897	0	0	0	0
28.25	2.0848	-0.055237	0.097626	-0.055237	0	0	0	0
28.3	2.03615	0.036267	0.048982	0.036267	0	0	0	0
28.35	2.09913	-0.039861	0.111962	-0.039861	0	0	0	0
28.4	2.05216	0.028099	0.064992	0.028099	0	0	0	0
28.45	2.12288	0.077081	0.135708	0.077081	0	0	0	0
28.5	2.15481	-0.161763	0.16764	-0.161763	0	0	0	0
28.55	2.24901	-0.132815	0.261845	-0.132815	0	0	0	0
28.6	2.06458	-0.180185	0.077405	-0.180185	0	0	0	0
28.65	1.86677	-0.063576	-0.120399	-0.063576	0	0	0	0
28.7	1.92452	0.22032	-0.062651	0.22032	0	0	0	0
28.75	1.94574	0.214591	-0.04143	0.214591	0	0	0	0
28.8	1.98769	0.138496	0.00052	0.138496	0	0	0	0
28.85	1.8967	0.095604	-0.090469	0.095604	0	0	0	0
28.9	1.87094	0.082804	-0.116231	0.082804	0	0	0	0
28.95	1.8562	-0.02678	-0.130966	-0.02678	0	0	0	0
29	1.75032	0.014438	-0.236852	0.014438	0	0	0	0
29.05	1.78149	0.063373	-0.205677	0.063373	0	0	0	0
29.1	1.96174	0.003014	-0.025435	0.003014	0	0	0	0
29.15	2.25856	-0.057329	0.271391	-0.057329	0	0	0	0
29.2	2.23673	0.049095	0.249563	0.049095	0	0	0	0
29.25	2.4469	0.020066	0.459733	0.020066	0	0	0	0
29.3	2.35711	-0.045917	0.369936	-0.045917	0	0	0	0
29.35	2.39229	-0.028783	0.405117	-0.028783	0	0	0	0
29.4	2.32071	-0.096963	0.333544	-0.096963	0	0	0	0
29.45	2.22338	-0.011544	0.236215	-0.011544	0	0	0	0
29.5	2.22131	-0.010883	0.234138	-0.010883	0	0	0	0
29.55	2.14778	-0.05913	0.160606	-0.05913	0	0	0	0
29.6	2.10879	0.074652	0.121624	0.074652	0	0	0	0
29.65	1.96067	0.205728	-0.026504	0.205728	0	0	0	0
29.7	1.91237	0.214467	-0.0748	0.214467	0	0	0	0
29.75	1.90891	0.163813	-0.078261	0.163813	0	0	0	0
29.8	1.88898	0.12618	-0.098194	0.12618	0	0	0	0
29.85	2.04844	0.123672	0.061266	0.123672	0	0	0	0
29.9	1.86315	0.121686	-0.124019	0.121686	0	0	0	0
29.95	1.94413	0.130439	-0.043036	0.130439	0	0	0	0
30	2.13174	0.113949	0.144574	0.113949	0	0	0	0
30.05	1.98064	0.050689	-0.006529	0.050689	0	0	0	0
30.1	2.00187	0.024727	0.014695	0.024727	0	0	0	0
30.15	1.87817	0.031257	-0.109001	0.031257	0	0	0	0
30.2	1.8702	0.089883	-0.116968	0.089883	0	0	0	0
30.25	1.77541	0.096001	-0.211762	0.096001	0	0	0	0
30.3	1.85472	5.3e-05	-0.132448	5.3e-05	0	0	0	0
30.35	1.93177	0.04426	-0.055401	0.04426	0	0	0	0
30.4	1.77357	0.097355	-0.213595	0.097355	0	0	0	0
30.45	1.85284	0.075676	-0.134331	0.075676	0	0	0	0
30.5	1.79867	0.11974	-0.188504	0.11974	0	0	0	0
30.55	1.84785	0.243788	-0.139321	0.243788	0	0	0	0
30.6	1.81028	0.163398	-0.17689	0.163398	0	0	0	0
30.65	1.70992	0.13874	-0.277251	0.13874	0	0	0	0
30.7	1.64969	0.064987	-0.337484	0.064987	0	0	0	0
30.75	1.69096	0.159109	-0.29621	0.159109	0	0	0	0
30.8	1.71551	-0.053246	-0.271661	-0.053246	0	0	0	0
30.85	1.81895	-0.057254	-0.168217	-0.057254	0	0	0	0
30.9	1.88992	-0.030242	-0.097252	-0.030242	0	0	0	0
30.95	1.86811	-0.024623	-0.119059	-0.024623	0	0	0	0
31	1.86094	-8.3e-05	-0.12623	-8.3e-05	0	0	0	0
31.05	1.83051	0.044488	-0.156659	0.044488	0	0	0	0
31.1	1.89712	0.00165	-0.09005	0.00165	0	0	0	0
31.15	1.80124	-0.02121	-0.185928	-0.02121	0	0	0	0
31.2	1.84982	-0.011968	-0.137346	-0.011968	0	0	0	0
31.25	1.88607	-0.083524	-0.101096	-0.083524	0	0	0	0
31.3	1.95816	-0.137205	-0.029007	-0.137205	0	0	0	0
31.35	2.04959	-0.00091	0.062424	-0.00091	0	0	0	0
31.4	2.13308	0.152902	0.145915	0.152902	0	0	0	0
31.45	2.10048	0.14618	0.113313	0.14618	0	0	0	0
31.5	2.04961	0.049549	0.06244	0.049549	0	0	0	0
31.55	2.07974	0.24812	0.092571	0.24812	0	0	0	0
31.6	1.81657	0.17233	-0.170604	0.17233	0	0	0	0
31.65	1.7263	0.176637	-0.260874	0.176637	0	0	0	0
31.7	1.61503	0.220998	-0.372139	0.220998	0	0	0	0
31.75	1.72951	0.253505	-0.257662	0.253505	0	0	0	0
31.8	1.82215	0.221869	-0.165017	0.221869	0	0	0	0
31.85	1.85158	0.216933	-0.135586	0.216933	0	0	0	0
31.9	1.77194	0.207497	-0.215228	0.207497	0	0	0	0
31.95	1.77595	0.210176	-0.211215	0.210176	0	0	0	0
32	1.85908	0.12665	-0.128092	0.12665	0	0	0	0
32.05	1.92717	0.076862	-0.060004	0.076862	0	0	0	0
32.1	1.99465	0.167312	0.007478	0.167312	0	0	0	0
32.15	2.05761	-0.090687	0.070435	-0.090687	0	0	0	0
32.2	1.89337	-0.13167	-0.0938	-0.13167	0	0	0	0
32.25	1.93585	0.049516	-0.051317	0.049516	0	0	0	0
32.3	1.96179	0.07284	-0.025384	0.07284	0	0	0	0
32.35	1.97503	0.259678	-0.012144	0.259678	0	0	0	0
32.4	2.11917	0.163513	0.132004	0.163513	0	0	0	0
32.45	2.11217	-0.052714	0.124998	-0.052714	0	0	0	0
32.5	2.13506	-0.108896	0.147891	-0.108896	0	0	0	0
32.55	2.05184	0.023154	0.064666	0.023154	0	0	0	0
32.6	2.02085	-0.005116	0.033678	-0.005116	0	0	0	0
32.65	2.05848	-0.074542	0.07131	-0.074542	0	0	0	0
32.7	2.01884	-0.063546	0.031668	-0.063546	0	0	0	0
32.75	2.04933	-0.027211	0.062155	-0.027211	0	0	0	0
32.8	2.00287	-0.041251	0.015705	-0.041251	0	0	0	0
32.85	2.00366	-0.19166	0.016492	-0.19166	0	0	0	0
32.9	2.0752	-0.160826	0.088027	-0.160826	0	0	0	0
32.95	2.01716	-0.111432	0.029992	-0.111432	0	0	0	0
33	2.0438	-0.097013	0.056634	-0.097013	0	0	0	0
33.05	2.0468	-0.127712	0.059632	-0.127712	0	0	0	0
33.1	2.07974	-0.030206	0.092571	-0.030206	0	0	0	0
33.15	2.18332	0.027745	0.196146	0.027745	0	0	0	0
33.2	2.05582	0.036429	0.068649	0.036429	0	0	0	0
33.25	2.04664	-0.023455	0.05947	-0.023455	0	0	0	0
33.3	1.99811	-0.07425	0.010944	-0.07425	0	0	0	0
33.35	2.13683	-0.013576	0.149662	-0.013576	0	0	0	0
33.4	2.19609	0.006862	0.208922	0.006862	0	0	0	0
33.45	2.24406	-0.126883	0.25689	-0.126883	0	0	0	0
33.5	2.29449	-0.260196	0.30732	-0.260196	0	0	0	0
33.55	2.31001	-0.280497	0.322845	-0.280497	0	0	0	0
33.6	2.24172	-0.195051	0.254545	-0.195051	0	0	0	0
33.65	2.13274	0.077122	0.145571	0.077122	0	0	0	0
33.7	2.17941	0.107513	0.192236	0.107513	0	0	0	0
33.75	1.85285	0.118017	-0.134325	0.118017	0	0	0	0
33.8	1.79569	0.246412	-0.191477	0.246412	0	0	0	0
33.85	1.72324	0.199987	-0.263927	0.199987	0	0	0	0
33.9	1.72914	0.103156	-0.258031	0.103156	0	0	0	0
33.95	1.60995	-0.013178	-0.377217	-0.013178	0	0	0	0
34	1.68257	0.09066	-0.3046	0.09066	0	0	0	0
34.05	1.45331	0.245967	-0.533856	0.245967	1.45331	0.245967	-0.533856	0.245967
34.1	1.46963	0.288239	-0.517538	0.288239	1.46963	0.288239	-0.517538	0.288239
34.15	1.5076	0.306099	-0.479566	0.306099	1.5076	0.306099	-0.479566	0.306099
34.2	1.57418	0.315745	-0.412988	0.315745	1.57418	0.315745	-0.412988	0.315745
34.25	1.77116	0.255521	-0.216006	0.255521	0	0	0	0
34.3	1.70798	0.098916	-0.279193	0.098916	0	0	0	0
34.35	1.75951	0.263248	-0.227658	0.263248	0	0	0	0
34.4	1.89315	0.150816	-0.094018	0.150816	0	0	0	0
34.45	2.02716	0.085032	0.039993	0.085032	0	0	0	0
34.5	1.84483	0.156144	-0.142337	0.156144	0	0	0	0
34.55	1.90062	0.174714	-0.086552	0.174714	0	0	0	0
34.6	1.84651	0.204835	-0.140661	0.204835	0	0	0	0
34.65	1.87526	0.104567	-0.111911	0.104567	0	0	0	0
34.7	1.92713	0.293404	-0.060043	0.293404	0	0	0	0
34.75	1.90553	0.070587	-0.081641	0.070587	0	0	0	0
34.8	1.98503	0.165677	-0.002143	0.165677	0	0	0	0
34.85	2.09122	-0.070647	0.104045	-0.070647	0	0	0	0
34.9	2.14727	0.055988	0.160101	0.055988	0	0	0	0
34.95	2.06252	0.323418	0.075348	0.323418	0	0	0	0
35	2.0347	0.279642	0.047525	0.279642	0	0	0	0
35.05	2.06039	0.455092	0.073223	0.455092	0	0	0	0
35.1	2.18253	0.290596	0.195359	0.290596	0	0	0	0
35.15	2.2239	0.110204	0.236731	0.110204	0	0	0	0
35.2	2.39196	-0.369342	0.404791	-0.369342	2.39196	-0.369342	0.404791	-0.369342
35.25	2.3805	-0.025781	0.393328	-0.025781	0	0	0	0
35.3	2.45529	0.185407	0.468121	0.185407	0	0	0	0
35.35	2.27693	0.358198	0.289761	0.358198	0	0	0	0
35.4	2.22215	0.326361	0.234977	0.326361	0	0	0	0
35.45	2.27433	0.129094	0.287159	0.129094	0	0	0	0
35.5	2.43215	-0.06769	0.44498	-0.06769	0	0	0	0
35.55	2.38827	-0.145641	0.401096	-0.145641	0	0	0	0
35.6	2.39529	-0.097067	0.408121	-0.097067	0	0	0	0
35.65	2.37852	-0.058303	0.391349	-0.058303	0	0	0	0
35.7	2.31638	-0.095471	0.329211	-0.095471	0	0	0	0
35.75	2.39744	0.078694	0.41027	0.078694	0	0	0	0
35.8	2.49916	0.019667	0.511991	0.019667	0	0	0	0
35.85	2.60505	0.047851	0.617878	0.047851	0	0	0	0
35.9	2.67191	-0.030598	0.684736	-0.030598	0	0	0	0
35.95	2.75997	-0.062905	0.772803	-0.062905	0	0	0	0
36	2.77058	-0.05085	0.783405	-0.05085	0	0	0	0
36.05	2.77823	-0.11191	0.79106	-0.11191	0	0	0	0
36.1	2.82504	-0.200338	0.837875	-0.200338	2.82504	-0.200338	0.837875	-0.200338
36.15	2.83873	-0.281451	0.851559	-0.281451	2.83873	-0.281451	0.851559	-0.281451
36.2	2.76913	-0.190916	0.781964	-0.190916	2.76913	-0.190916	0.781964	-0.190916
36.25	2.91597	-0.160026	0.928805	-0.160026	2.91597	-0.160026	0.928805	-0.160026
36.3	2.71905	-0.358552	0.731878	-0.358552	2.71905	-0.358552	0.731878	-0.358552
36.35	2.60878	-0.36483	0.621606	-0.36483	2.60878	-0.36483	0.621606	-0.36483
36.4	2.54083	-0.304198	0.553657	-0.304198	2.54083	-0.304198	0.553657	-0.304198
36.45	2.58964	-0.345188	0.602466	-0.345188	2.58964	-0.345188	0.602466	-0.345188
36.5	2.49735	-0.410172	0.510178	-0.410172	2.49735	-0.410172	0.510178	-0.410172
36.55	2.44753	-0.398749	0.460358	-0.398749	2.44753	-0.398749	0.460358	-0.398749
36.6	2.47703	-0.419202	0.489856	-0.419202	2.47703	-0.419202	0.489856	-0.419202
36.65	2.44641	-0.3007	0.459236	-0.3007	2.44641	-0.3007	0.459236	-0.3007
36.7	2.25608	-0.261751	0.268909	-0.261751	0	0	0	0
36.75	2.26015	-0.221387	0.272984	-0.221387	0	0	0	0
36.8	2.19321	-0.01149	0.206042	-0.01149	0	0	0	0
36.85	2.14338	-0.14618	0.156215	-0.14618	0	0	0	0
36.9	2.28336	0.012101	0.296187	0.012101	0	0	0	0
36.95	2.35043	0.025084	0.363264	0.025084	0	0	0	0
37	2.32485	-0.080494	0.33768	-0.080494	0	0	0	0
37.05	2.23593	-0.1065	0.248757	-0.1065	0	0	0	0
37.1	2.2366	-0.087023	0.249427	-0.087023	0	0	0	0
37.15	2.25072	-0.012352	0.263546	-0.012352	0	0	0	0
37.2	2.31313	0.082491	0.325962	0.082491	0	0	0	0
37.25	2.38567	0.129632	0.398497	0.129632	0	0	0	0
37.3	2.47602	0.165732	0.488847	0.165732	0	0	0	0
37.35	2.52756	-0.019399	0.540391	-0.019399	0	0	0	0
37.4	2.61022	0.07768	0.623048	0.07768	0	0	0	0
37.45	2.72976	0.055536	0.742588	0.055536	0	0	0	0
37.5	2.57558	0.057822	0.588411	0.057822	0	0	0	0
37.55	2.51283	-0.000556	0.525657	-0.000556	0	0	0	0
37.6	2.51149	-0.039509	0.524317	-0.039509	0	0	0	0
37.65	2.54968	-0.088827	0.562507	-0.088827	0	0	0	0
37.7	2.39627	-0.143668	0.409104	-0.143668	0	0	0	0
37.75	2.46576	0.195036	0.478585	0.195036	0	0	0	0
37.8	2.25337	0.290583	0.266203	0.290583	0	0	0	0
37.85	2.35938	0.127695	0.372209	0.127695	0	0	0	0
37.9	2.36445	0.312048	0.377286	0.312048	0	0	0	0
37.95	2.4746	0.207114	0.48743	0.207114	0	0	0	0
38	2.55634	0.265829	0.569169	0.265829	2.55634	0.265829	0.569169	0.265829
38.05	2.56867	0.343138	0.581496	0.343138	2.56867	0.343138	0.581496	0.343138
38.1	2.49552	0.244501	0.508348	0.244501	2.49552	0.244501	0.508348	0.244501
38.15	2.5752	0.246673	0.588028	0.246673	2.5752	0.246673	0.588028	0.246673
38.2	2.5427	0.15787	0.555529	0.15787	0	0	0	0
38.25	2.52075	0.089461	0.533582	0.089461	0	0	0	0
38.3	2.54188	0.129333	0.554713	0.129333	0	0	0	0
38.35	2.51899	0.069456	0.531816	0.069456	0	0	0	0
38.4	2.51908	0.04077	0.531907	0.04077	0	0	0	0
38.45	2.61732	0.05271	0.630151	0.05271	0	0	0	0
38.5	2.69071	0.188896	0.703542	0.188896	2.69071	0.188896	0.703542	0.188896
38.55	2.79252	0.305364	0.805355	0.305364	2.79252	0.305364	0.805355	0.305364
38.6	2.74762	0.152177	0.760445	0.152177	0	0	0	0
38.65	2.75731	0.131312	0.770136	0.131312	0	0	0	0
38.7	2.75939	0.210766	0.772221	0.210766	2.75939	0.210766	0.772221	0.210766
38.75	2.77724	0.141292	0.790072	0.141292	0	0	0	0
38.8	2.70925	0.211381	0.72208	0.211381	2.70925	0.211381	0.72208	0.211381
38.85	2.74749	0.192704	0.760315	0.192704	2.74749	0.192704	0.760315	0.192704
38.9	2.63089	0.249897	0.643724	0.249897	2.63089	0.249897	0.643724	0.249897
38.95	2.71098	0.208614	0.723814	0.208614	2.71098	0.208614	0.723814	0.208614
39	2.69694	0.137914	0.709769	0.137914	0	0	0	0
39.05	2.66107	0.189687	0.673902	0.189687	2.66107	0.189687	0.673902	0.189687
39.1	2.62876	0.101562	0.641592	0.101562	0	0	0	0
39.15	2.60883	0.109139	0.621656	0.109139	0	0	0	0
39.2	2.66702	0.128052	0.679846	0.128052	0	0	0	0
39.25	2.69151	0.226647	0.704342	0.226647	2.69151	0.226647	0.704342	0.226647
39.3	2.72168	0.246367	0.734512	0.246367	2.72168	0.246367	0.734512	0.246367
39.35	2.71576	0.062661	0.728588	0.062661	0	0	0	0
39.4	2.64896	0.121359	0.661791	0.121359	0	0	0	0
39.45	2.62235	0.198783	0.635177	0.198783	2.62235	0.198783	0.635177	0.198783
39.5	2.65911	0.058014	0.671945	0.058014	0	0	0	0
39.55	2.55998	-0.079246	0.572808	-0.079246	0	0	0	0
39.6	2.47574	-0.165654	0.488574	-0.165654	0	0	0	0
39.65	2.44986	-0.281553	0.462694	-0.281553	2.44986	-0.281553	0.462694	-0.281553
39.7	2.47518	-0.165621	0.488005	-0.165621	0	0	0	0
39.75	2.35548	-0.171147	0.368315	-0.171147	0	0	0	0
39.8	2.30384	-0.218069	0.316671	-0.218069	0	0	0	0
39.85	2.28849	-0.373527	0.301317	-0.373527	0	0	0	0
39.9	2.24733	-0.301177	0.260159	-0.301177	0	0	0	0
39.95	2.29466	-0.189213	0.307486	-0.189213	0	0	0	0
40	2.21696	-0.052353	0.229792	-0.052353	0	0	0	0
40.05	2.17303	0.050132	0.185857	0.050132	0	0	0	0
40.1	2.16619	-0.01339	0.179015	-0.01339	0	0	0	0
40.15	2.06826	-0.071604	0.081095	-0.071604	0	0	0	0
40.2	2.16661	-0.135209	0.179441	-0.135209	0	0	0	0
40.25	2.17862	-0.077134	0.191445	-0.077134	0	0	0	0
40.3	2.21892	-0.181807	0.231746	-0.181807	0	0	0	0
40.35	2.1703	-0.028089	0.183126	-0.028089	0	0	0	0
40.4	2.31835	-0.07169	0.33118	-0.07169	0	0	0	0
40.45	2.29837	-0.070904	0.3112	-0.070904	0	0	0	0
40.5	2.32001	-0.03403	0.332835	-0.03403	0	0	0	0
40.55	2.24971	-0.041567	0.262541	-0.041567	0	0	0	0
40.6	2.1982	-0.060554	0.211027	-0.060554	0	0	0	0
40.65	2.26099	-0.074542	0.273822	-0.074542	0	0	0	0
40.7	2.23804	-0.161873	0.250874	-0.161873	0	0	0	0
40.75	2.16275	-0.22031	0.175581	-0.22031	0	0	0	0
40.8	2.13056	-0.178351	0.143386	-0.178351	0	0	0	0
40.85	2.30398	-0.209004	0.31681	-0.209004	0	0	0	0
40.9	2.43007	-0.329789	0.442903	-0.329789	2.43007	-0.329789	0.442903	-0.329789
40.95	2.47877	-0.214437	0.491603	-0.214437	0	0	0	0
41	2.44683	-0.272277	0.459659	-0.272277	2.44683	-0.272277	0.459659	-0.272277
41.05	2.42687	-0.271885	0.439704	-0.271885	0	0	0	0
41.1	2.34739	-0.260576	0.360217	-0.260576	0	0	0	0
41.15	2.36492	-0.241817	0.377754	-0.241817	0	0	0	0
41.2	2.46293	-0.16537	0.475765	-0.16537	0	0	0	0
41.25	2.36337	-0.201569	0.376197	-0.201569	0	0	0	0
41.3	2.30185	-0.132997	0.314683	-0.132997	0	0	0	0
41.35	2.2816	0.051071	0.29443	0.051071	0	0	0	0
41.4	2.24313	0.090493	0.255964	0.090493	0	0	0	0
41.45	2.28341	0.088669	0.296244	0.088669	0	0	0	0
41.5	2.30184	0.060575	0.314669	0.060575	0	0	0	0
41.55	2.34277	0.071928	0.355603	0.071928	0	0	0	0
41.6	2.43195	0.020939	0.444782	0.020939	0	0	0	0
41.65	2.40138	0.031323	0.414213	0.031323	0	0	0	0
41.7	2.44832	-0.009086	0.461153	-0.009086	0	0	0	0
41.75	2.65218	0.053657	0.665014	0.053657	0	0	0	0
41.8	2.5319	0.096148	0.544729	0.096148	0	0	0	0
41.85	2.57138	-0.003289	0.584212	-0.003289	0	0	0	0
41.9	2.56018	0.046749	0.573013	0.046749	0	0	0	0
41.95	2.55159	0.036933	0.564425	0.036933	0	0	0	0
42	2.51118	0.008488	0.524006	0.008488	0	0	0	0
42.05	2.52095	0.018282	0.53378	0.018282	0	0	0	0
42.1	2.43415	0.079571	0.446982	0.079571	0	0	0	0
42.15	2.48065	0.009645	0.493478	0.009645	0	0	0	0
42.2	2.44035	0.049579	0.453177	0.049579	0	0	0	0
42.25	2.36046	0.051466	0.373286	0.051466	0	0	0	0
42.3	2.33083	0.061911	0.343662	0.061911	0	0	0	0
42.35	2.40038	0.002108	0.413208	0.002108	0	0	0	0
42.4	2.46327	0.058948	0.476105	0.058948	0	0	0	0
42.45	2.49095	0.067876	0.503778	0.067876	0	0	0	0
42.5	2.35978	0.099739	0.372614	0.099739	0	0	0	0
42.55	2.32141	0.050603	0.334237	0.050603	0	0	0	0
42.6	2.32548	0.060852	0.33831	0.060852	0	0	0	0
42.65	2.38939	0.001091	0.402223	0.001091	0	0	0	0
42.7	2.42902	0.010862	0.44185	0.010862	0	0	0	0
42.75	2.53302	-0.245683	0.545855	-0.245683	2.53302	-0.245683	0.545855	-0.245683
42.8	2.63517	-0.089482	0.647998	-0.089482	0	0	0	0
42.85	2.44644	0.05883	0.459269	0.05883	0	0	0	0
42.9	2.40101	-0.222384	0.413836	-0.222384	0	0	0	0
42.95	2.5171	-0.166263	0.529928	-0.166263	0	0	0	0
43	2.55859	-0.216008	0.571425	-0.216008	0	0	0	0
43.05	2.54402	-0.216822	0.556854	-0.216822	0	0	0	0
43.1	2.50085	-0.058829	0.513681	-0.058829	0	0	0	0
43.15	2.45404	0.029599	0.466865	0.029599	0	0	0	0
43.2	2.42363	0.019914	0.436461	0.019914	0	0	0	0
43.25	2.25222	-0.189632	0.265047	-0.189632	0	0	0	0
43.3	2.21122	-0.29279	0.224048	-0.29279	0	0	0	0
43.35	2.3817	-0.202436	0.394534	-0.202436	0	0	0	0
43.4	2.36739	-0.08471	0.380217	-0.08471	0	0	0	0
43.45	2.3105	0.026812	0.323331	0.026812	0	0	0	0
43.5	2.47921	-0.009747	0.492042	-0.009747	0	0	0	0
43.55	2.51512	-0.128333	0.527955	-0.128333	0	0	0	0
43.6	2.35171	-0.228542	0.364536	-0.228542	0	0	0	0
43.65	2.33677	-0.081605	0.349595	-0.081605	0	0	0	0
43.7	2.32239	-0.147001	0.335222	-0.147001	0	0	0	0
43.75	2.32187	-0.08952	0.334705	-0.08952	0	0	0	0
43.8	2.38299	0.051726	0.395816	0.051726	0	0	0	0
43.85	2.33983	0.100131	0.352658	0.100131	0	0	0	0
43.9	2.35911	0.080262	0.371944	0.080262	0	0	0	0
43.95	2.2255	0.01014	0.238334	0.01014	0	0	0	0
44	2.18767	-0.032169	0.200503	-0.032169	0	0	0	0
44.05	2.06998	-0.008285	0.082809	-0.008285	0	0	0	0
44.1	2.14346	0.069014	0.15629	0.069014	0	0	0	0
44.15	2.07337	0.063094	0.086205	0.063094	0	0	0	0
44.2	2.02341	0.064863	0.036237	0.064863	0	0	0	0
44.25	2.06788	-8.4e-05	0.080712	-8.4e-05	0	0	0	0
44.3	2.09981	0.056933	0.112643	0.056933	0	0	0	0
44.35	2.19238	0.080686	0.205206	0.080686	0	0	0	0
44.4	2.12973	0.05552	0.142564	0.05552	0	0	0	0
44.45	2.11503	0.110369	0.127855	0.110369	0	0	0	0
44.5	2.23621	0.172338	0.249043	0.172338	0	0	0	0
44.55	2.24285	0.206532	0.255682	0.206532	0	0	0	0
44.6	2.15159	0.142815	0.16442	0.142815	0	0	0	0
44.65	2.34886	0.295393	0.36169	0.295393	0	0	0	0
44.7	2.32758	0.324503	0.340409	0.324503	0	0	0	0
44.75	2.23027	0.29523	0.243097	0.29523	0	0	0	0
44.8	2.21303	0.320054	0.225864	0.320054	0	0	0	0
44.85	2.28835	0.223321	0.301179	0.223321	0	0	0	0
44.9	2.25646	0.233431	0.269288	0.233431	0	0	0	0
44.95	2.17588	0.184408	0.188709	0.184408	0	0	0	0
45	2.30357	0.098331	0.316406	0.098331	0	0	0	0
45.05	2.32775	0.10754	0.34058	0.10754	0	0	0	0
45.1	2.32181	0.126601	0.334643	0.126601	0	0	0	0
45.15	2.35214	0.068927	0.364967	0.068927	0	0	0	0
45.2	2.24629	0.039358	0.259118	0.039358	0	0	0	0
45.25	2.27216	0.049754	0.28499	0.049754	0	0	0	0
45.3	2.23707	0.058833	0.249898	0.058833	0	0	0	0
45.35	2.11202	0.241338	0.124851	0.241338	0	0	0	0
45.4	2.05933	0.286866	0.072165	0.286866	0	0	0	0
45.45	2.0396	0.206474	0.052432	0.206474	0	0	0	0
45.5	2.03927	0.196736	0.052096	0.196736	0	0	0	0
45.55	2.03582	0.141645	0.048655	0.141645	0	0	0	0
45.6	1.99249	0.150041	0.005322	0.150041	0	0	0	0
45.65	1.93476	0.22504	-0.052411	0.22504	0	0	0	0
45.7	1.94517	0.218596	-0.042003	0.218596	0	0	0	0
45.75	1.98012	0.206702	-0.007048	0.206702	0	0	0	0
45.8	1.94084	0.282288	-0.046334	0.282288	0	0	0	0
45.85	2.03604	0.168104	0.048872	0.168104	0	0	0	0
45.9	2.02621	0.150695	0.039039	0.150695	0	0	0	0
45.95	1.98742	0.208433	0.000254	0.208433	0	0	0	0
46	1.97704	0.318108	-0.010134	0.318108	0	0	0	0
46.05	1.91728	0.407268	-0.069885	0.407268	0	0	0	0
46.1	1.93301	0.442731	-0.054164	0.442731	0	0	0	0
46.15	2.02645	0.427201	0.039278	0.427201	0	0	0	0
46.2	2.10695	0.180411	0.119777	0.180411	0	0	0	0
46.25	2.03839	0.236272	0.051218	0.236272	0	0	0	0
46.3	2.12429	0.116936	0.137123	0.116936	0	0	0	0
46.35	2.29958	0.091179	0.312412	0.091179	0	0	0	0
46.4	2.20208	0.028174	0.214915	0.028174	0	0	0	0
46.45	2.20684	-0.026153	0.219672	-0.026153	0	0	0	0
46.5	2.07325	0.022315	0.086084	0.022315	0	0	0	0
46.55	2.07185	-0.105995	0.08468	-0.105995	0	0	0	0
46.6	1.97343	-0.132182	-0.013741	-0.132182	0	0	0	0
46.65	1.71829	0.058424	-0.268884	0.058424	0	0	0	0
46.7	1.88073	0.07703	-0.10644	0.07703	0	0	0	0
46.75	1.91661	0.163894	-0.070563	0.163894	0	0	0	0
46.8	1.79438	0.136918	-0.192786	0.136918	0	0	0	0
46.85	1.68463	0.106107	-0.302542	0.106107	0	0	0	0
46.9	1.76703	0.178351	-0.220141	0.178351	0	0	0	0
46.95	1.8037	0.11701	-0.183473	0.11701	0	0	0	0
47	1.87565	-0.008159	-0.111521	-0.008159	0	0	0	0
47.05	1.94229	-0.01925	-0.044877	-0.01925	0	0	0	0
47.1	2.0334	0.064509	0.046231	0.064509	0	0	0	0
47.15	1.97112	-0.050109	-0.016047	-0.050109	0	0	0	0
47.2	1.89867	0.017658	-0.088504	0.017658	0	0	0	0
47.25	1.81383	-0.075391	-0.173338	-0.075391	0	0	0	0
47.3	1.90118	0.044522	-0.085985	0.044522	0	0	0	0
47.35	1.78392	0.095603	-0.203254	0.095603	0	0	0	0
47.4	1.93507	0.178465	-0.052105	0.178465	0	0	0	0
47.45	1.89494	0.115832	-0.092226	0.115832	0	0	0	0
47.5	1.81931	-0.010451	-0.167862	-0.010451	0	0	0	0
47.55	1.83782	-0.008731	-0.14935	-0.008731	0	0	0	0
47.6	1.84993	0.007729	-0.137242	0.007729	0	0	0	0
47.65	1.90797	-0.002289	-0.0792	-0.002289	0	0	0	0
47.7	1.91078	-0.066297	-0.076387	-0.066297	0	0	0	0
47.75	1.84225	-0.225965	-0.144921	-0.225965	0	0	0	0
47.8	1.90281	-0.20027	-0.084358	-0.20027	0	0	0	0
47.85	1.93905	-0.052018	-0.048116	-0.052018	0	0	0	0
47.9	1.9575	-0.014381	-0.029667	-0.014381	0	0	0	0
47.95	1.99617	-0.08869	0.008998	-0.08869	0	0	0	0
48	1.99516	-0.117905	0.007993	-0.117905	0	0	0	0
48.05	1.94257	-0.237707	-0.044602	-0.237707	0	0	0	0
48.1	2.05204	-0.19933	0.06487	-0.19933	0	0	0	0
48.15	2.04069	-0.212007	0.053524	-0.212007	0	0	0	0
48.2	1.98982	-0.170086	0.002648	-0.170086	0	0	0	0
48.25	1.89615	-0.202084	-0.091023	-0.202084	0	0	0	0
48.3	1.77943	-0.209851	-0.207741	-0.209851	0	0	0	0
48.35	1.67148	-0.238493	-0.315686	-0.238493	0	0	0	0
48.4	1.58639	-0.27326	-0.400781	-0.27326	0	0	0	0
48.45	1.55309	-0.240112	-0.434075	-0.240112	0	0	0	0
48.5	1.64573	-0.195815	-0.341436	-0.195815	0	0	0	0
48.55	1.77796	-0.126309	-0.209209	-0.126309	0	0	0	0
48.6	1.74658	-0.106562	-0.240586	-0.106562	0	0	0	0
48.65	1.70701	-0.100172	-0.280158	-0.100172	0	0	0	0
48.7	1.66804	-0.098703	-0.319127	-0.098703	0	0	0	0
48.75	1.65713	-0.136697	-0.33004	-0.136697	0	0	0	0
48.8	1.61042	-0.085442	-0.37675	-0.085442	0	0	0	0
48.85	1.47972	-0.200558	-0.507449	-0.200558	0	0	0	0
48.9	1.51055	-0.255563	-0.476617	-0.255563	0	0	0	0
48.95	1.6713	-0.063335	-0.315866	-0.063335	0	0	0	0
49	1.75693	-0.027346	-0.230239	-0.027346	0	0	0	0
49.05	1.77545	-0.143953	-0.211723	-0.143953	0	0	0	0
49.1	1.73676	-0.084901	-0.250409	-0.084901	0	0	0	0
49.15	1.63034	0.003826	-0.356831	0.003826	0	0	0	0
49.2	1.62135	0.033316	-0.365817	0.033316	0	0	0	0
49.25	1.55337	0.071754	-0.433799	0.071754	0	0	0	0
49.3	1.52048	0.021984	-0.466691	0.021984	0	0	0	0
49.35	1.53551	0.14438	-0.451664	0.14438	0	0	0	0
49.4	1.44292	0.070011	-0.544254	0.070011	0	0	0	0
49.45	1.4646	0.141435	-0.52257	0.141435	0	0	0	0
49.5	1.38458	0.057711	-0.602588	0.057711	0	0	0	0
49.55	1.38062	0.122101	-0.606554	0.122101	0	0	0	0
49.6	1.32033	0.027658	-0.666841	0.027658	0	0	0	0
49.65	1.31658	-0.100007	-0.670589	-0.100007	0	0	0	0
49.7	1.40876	-0.020558	-0.57841	-0.020558	0	0	0	0
49.75	1.4378	-0.041909	-0.549367	-0.041909	0	0	0	0
49.8	1.50404	-0.014607	-0.483127	-0.014607	0	0	0	0
49.85	1.50019	-0.049622	-0.486976	-0.049622	0	0	0	0
49.9	1.48637	-0.130626	-0.500797	-0.130626	0	0	0	0
49.95	1.51804	-0.017693	-0.469127	-0.017693	0	0	0	0
50	1.65791	0.123017	-0.329259	0.123017	0	0	0	0
50.05	1.75103	0.013619	-0.236141	0.013619	0	0	0	0
50.1	1.74809	-0.04638	-0.239085	-0.04638	0	0	0	0
50.15	1.83023	-0.274247	-0.156942	-0.274247	0	0	0	0
50.2	1.71211	-0.33829	-0.275059	-0.33829	0	0	0	0
50.25	1.74198	-0.249313	-0.245188	-0.249313	0	0	0	0
50.3	1.63129	-0.331337	-0.355876	-0.331337	0	0	0	0
50.35	1.67716	-0.180857	-0.310008	-0.180857	0	0	0	0
50.4	1.69331	-0.116584	-0.293865	-0.116584	0	0	0	0
50.45	1.84775	-0.24344	-0.139416	-0.24344	0	0	0	0
50.5	1.84511	-0.192125	-0.142057	-0.192125	0	0	0	0
50.55	2.02395	-0.174843	0.036779	-0.174843	0	0	0	0
50.6	1.94726	-0.101372	-0.039912	-0.101372	0	0	0	0
50.65	1.90606	-0.147412	-0.081105	-0.147412	0	0	0	0
50.7	1.92285	-0.203147	-0.064324	-0.203147	0	0	0	0
50.75	1.927	-0.18204	-0.060171	-0.18204	0	0	0	0
50.8	1.89482	-0.126769	-0.092352	-0.126769	0	0	0	0
50.85	1.75094	0.020035	-0.23623	0.020035	0	0	0	0
50.9	1.71685	0.109302	-0.270318	0.109302	0	0	0	0
50.95	1.76565	0.149367	-0.221524	0.149367	0	0	0	0
51	1.77101	0.122498	-0.216158	0.122498	0	0	0	0
51.05	1.76189	-0.027227	-0.225278	-0.027227	0	0	0	0
51.1	1.79197	-0.103494	-0.195201	-0.103494	0	0	0	0
51.15	1.6201	0.063703	-0.367068	0.063703	0	0	0	0
51.2	1.74329	0.077699	-0.243884	0.077699	0	0	0	0
51.25	1.91412	0.100233	-0.073049	0.100233	0	0	0	0
51.3	1.90715	-0.072768	-0.080022	-0.072768	0	0	0	0
51.35	1.83219	0.032632	-0.154982	0.032632	0	0	0	0
51.4	1.81355	0.084686	-0.173619	0.084686	0	0	0	0
51.45	1.92908	-0.046626	-0.058095	-0.046626	0	0	0	0
51.5	1.96295	-0.080913	-0.024219	-0.080913	0	0	0	0
51.55	1.93407	-0.05017	-0.053096	-0.05017	0	0	0	0
51.6	2.05135	-0.035018	0.064183	-0.035018	0	0	0	0
51.65	1.99585	0.005202	0.008679	0.005202	0	0	0	0
51.7	1.96882	0.024101	-0.018354	0.024101	0	0	0	0
51.75	1.96173	0.030101	-0.025444	0.030101	0	0	0	0
51.8	1.94045	0.023318	-0.046722	0.023318	0	0	0	0
51.85	1.95144	0.052101	-0.035733	0.052101	0	0	0	0
51.9	2.00068	0.030465	0.013513	0.030465	0	0	0	0
51.95	2.05372	0.073539	0.066553	0.073539	0	0	0	0
52	2.07157	0.107036	0.084398	0.107036	0	0	0	0
52.05	2.07358	0.115085	0.086412	0.115085	0	0	0	0
52.1	1.95443	0.121615	-0.032737	0.121615	0	0	0	0
52.15	2.01592	0.141879	0.028752	0.141879	0	0	0	0
52.2	2.05241	-0.128089	0.065239	-0.128089	0	0	0	0
52.25	2.0514	-0.157303	0.064234	-0.157303	0	0	0	0
52.3	2.06962	-0.129993	0.082453	-0.129993	0	0	0	0
52.35	2.06361	-0.193311	0.076443	-0.193311	0	0	0	0
52.4	2.11542	-0.098686	0.128254	-0.098686	0	0	0	0
52.45	2.04568	-0.160178	0.058512	-0.160178	0	0	0	0
52.5	2.07713	-0.114124	0.089958	-0.114124	0	0	0	0
52.55	2.04736	-0.111487	0.060187	-0.111487	0	0	0	0
52.6	1.96602	-0.135842	-0.02115	-0.135842	0	0	0	0
52.65	1.91722	-0.109091	-0.06995	-0.109091	0	0	0	0
52.7	1.81616	-0.142302	-0.171007	-0.142302	0	0	0	0
52.75	1.80164	0.021281	-0.185525	0.021281	0	0	0	0
52.8	1.73202	0.033221	-0.25515	0.033221	0	0	0	0
52.85	1.73162	0.029401	-0.255549	0.029401	0	0	0	0
52.9	1.72236	0.043274	-0.264809	0.043274	0	0	0	0
52.95	1.7714	0.050138	-0.215768	0.050138	0	0	0	0
53	1.84103	0.027816	-0.146135	0.027816	0	0	0	0
53.05	1.91016	0.014876	-0.077007	0.014876	0	0	0	0
53.1	1.88214	0.042983	-0.105029	0.042983	0	0	0	0
53.15	1.87879	-0.0544	-0.10838	-0.0544	0	0	0	0
53.2	1.91945	-0.048458	-0.06772	-0.048458	0	0	0	0
53.25	1.91655	-0.128568	-0.07062	-0.128568	0	0	0	0
53.3	1.92406	-0.17972	-0.063108	-0.17972	0	0	0	0
53.35	1.90611	-0.145486	-0.081064	-0.145486	0	0	0	0
53.4	1.90421	-0.196421	-0.08296	-0.196421	0	0	0	0
53.45	1.91476	-0.184793	-0.072411	-0.184793	0	0	0	0
53.5	1.88409	-0.191128	-0.103081	-0.191128	0	0	0	0
53.55	1.91238	-0.240998	-0.074786	-0.240998	0	0	0	0
53.6	1.88275	-0.230081	-0.104421	-0.230081	0	0	0	0
53.65	1.80913	-0.33445	-0.178036	-0.33445	0	0	0	0
53.7	1.75795	-0.297582	-0.229217	-0.297582	0	0	0	0
53.75	1.609	-0.33633	-0.378171	-0.33633	1.609	-0.33633	-0.378171	-0.33633
53.8	1.6576	-0.097688	-0.329565	-0.097688	0	0	0	0
53.85	1.65629	-0.058685	-0.330885	-0.058685	0	0	0	0
53.9	1.74876	-0.026904	-0.238415	-0.026904	0	0	0	0
53.95	1.79127	-0.140418	-0.195898	-0.140418	0	0	0	0
54	1.86621	-0.100255	-0.120961	-0.100255	0	0	0	0
54.05	1.85589	-0.109561	-0.131279	-0.109561	0	0	0	0
54.1	1.77368	-0.174273	-0.213491	-0.174273	0	0	0	0
54.15	1.77334	-0.184011	-0.213826	-0.184011	0	0	0	0
54.2	1.81285	-0.153863	-0.174323	-0.153863	0	0	0	0
54.25	1.83526	-0.165004	-0.151914	-0.165004	0	0	0	0
54.3	1.82984	-0.02322	-0.157325	-0.02322	0	0	0	0
54.35	1.86293	0.094942	-0.124243	0.094942	0	0	0	0
54.4	1.79863	-0.066363	-0.188541	-0.066363	0	0	0	0
54.45	1.79338	0.107704	-0.193791	0.107704	0	0	0	0
54.5	1.73072	0.105521	-0.256446	0.105521	0	0	0	0
54.55	1.68998	0.035988	-0.297189	0.035988	0	0	0	0
54.6	1.5786	-0.08353	-0.408572	-0.08353	0	0	0	0
54.65	1.74172	-0.056978	-0.245452	-0.056978	0	0	0	0
54.7	1.7747	-0.042016	-0.21247	-0.042016	0	0	0	0
54.75	1.73708	-0.033237	-0.250091	-0.033237	0	0	0	0
54.8	1.71661	0.009733	-0.270559	0.009733	0	0	0	0
54.85	1.69023	0.056761	-0.296944	0.056761	0	0	0	0
54.9	1.60704	0.015338	-0.380128	0.015338	0	0	0	0
54.95	1.5184	0.049139	-0.46877	0.049139	0	0	0	0
55	1.53933	0.077335	-0.447843	0.077335	0	0	0	0
55.05	1.52762	0.091417	-0.459552	0.091417	0	0	0	0
55.1	1.49848	0.050158	-0.488692	0.050158	0	0	0	0
55.15	1.47405	-0.040339	-0.51312	-0.040339	0	0	0	0
55.2	1.42398	-0.056501	-0.563188	-0.056501	0	0	0	0
55.25	1.38005	0.010531	-0.607118	0.010531	0	0	0	0
55.3	1.39063	0.029383	-0.596543	0.029383	0	0	0	0
55.35	1.34044	0.01303	-0.646735	0.01303	0	0	0	0
55.4	1.25676	0.03805	-0.730413	0.03805	0	0	0	0
55.45	1.24513	0.053273	-0.742041	0.053273	0	0	0	0
55.5	1.21602	0.074509	-0.77115	0.074509	0	0	0	0
55.55	1.2179	0.015736	-0.76927	0.015736	0	0	0	0
55.6	1.19709	0.04134	-0.790083	0.04134	0	0	0	0
55.65	1.24613	0.082488	-0.741036	0.082488	0	0	0	0
55.7	1.24815	0.077552	-0.739017	0.077552	0	0	0	0
55.75	1.28289	0.090781	-0.70428	0.090781	0	0	0	0
55.8	1.33154	0.04287	-0.655634	0.04287	0	0	0	0
55.85	1.35617	-0.012908	-0.631004	-0.012908	0	0	0	0
55.9	1.47676	-0.05021	-0.51041	-0.05021	0	0	0	0
55.95	1.48733	-0.045033	-0.499845	-0.045033	0	0	0	0
56	1.52139	-0.011843	-0.465783	-0.011843	0	0	0	0
56.05	1.49235	0.10104	-0.49482	0.10104	0	0	0	0
56.1	1.32127	0.036328	-0.665898	0.036328	0	0	0	0
56.15	1.26085	0.086257	-0.726316	0.086257	0	0	0	0
56.2	1.20372	-0.008492	-0.783452	-0.008492	0	0	0	0
56.25	1.25874	0.159807	-0.72843	0.159807	0	0	0	0
56.3	1.19251	0.149414	-0.794662	0.149414	0	0	0	0
56.35	1.15954	0.167006	-0.827627	0.167006	1.15954	0.167006	-0.827627	0.167006
56.4	1.1872	0.164592	-0.799975	0.164592	1.1872	0.164592	-0.799975	0.164592
56.45	1.26733	0.120268	-0.719844	0.120268	0	0	0	0
56.5	1.22701	0.210232	-0.760159	0.210232	1.22701	0.210232	-0.760159	0.210232
56.55	1.31855	0.226319	-0.668621	0.226319	1.31855	0.226319	-0.668621	0.226319
56.6	1.19661	0.172136	-0.790555	0.172136	1.19661	0.172136	-0.790555	0.172136
56.65	1.27767	0.218238	-0.7095	0.218238	1.27767	0.218238	-0.7095	0.218238
56.7	1.18576	0.241753	-0.801407	0.241753	1.18576	0.241753	-0.801407	0.241753
56.75	1.36627	0.187069	-0.620895	0.187069	0	0	0	0
56.8	1.3633	0.131825	-0.623873	0.131825	0	0	0	0
56.85	1.42418	0.388331	-0.562988	0.388331	1.42418	0.388331	-0.562988	0.388331
56.9	1.4715	0.399817	-0.515671	0.399817	1.4715	0.399817	-0.515671	0.399817
56.95	1.35377	0.320078	-0.633398	0.320078	1.35377	0.320078	-0.633398	0.320078
57	1.42816	0.169311	-0.559014	0.169311	0	0	0	0
57.05	1.41438	0.184823	-0.572788	0.184823	0	0	0	0
57.1	1.60412	0.22035	-0.383053	0.22035	0	0	0	0
57.15	1.50621	0.188398	-0.480962	0.188398	0	0	0	0
57.2	1.47592	0.179956	-0.511247	0.179956	0	0	0	0
57.25	1.53785	0.212548	-0.449318	0.212548	0	0	0	0
57.3	1.76645	0.332721	-0.220718	0.332721	0	0	0	0
57.35	1.40538	0.125401	-0.581788	0.125401	0	0	0	0
57.4	1.3379	0.162495	-0.649269	0.162495	0	0	0	0
57.45	1.33921	0.149848	-0.647958	0.149848	0	0	0	0
57.5	1.34645	0.145343	-0.640722	0.145343	0	0	0	0
57.55	1.37654	0.293683	-0.610632	0.293683	1.37654	0.293683	-0.610632	0.293683
57.6	1.41002	0.165803	-0.577145	0.165803	0	0	0	0
57.65	1.46915	-0.046244	-0.518016	-0.046244	0	0	0	0
57.7	1.40087	0.015625	-0.586297	0.015625	0	0	0	0
57.75	1.41831	0.161546	-0.568862	0.161546	0	0	0	0
57.8	1.52258	0.113505	-0.464591	0.113505	0	0	0	0
57.85	1.29822	0.07814	-0.688947	0.07814	0	0	0	0
57.9	1.31461	0.055133	-0.672556	0.055133	0	0	0	0
57.95	1.22831	0.152265	-0.758864	0.152265	0	0	0	0
58	1.25105	0.158214	-0.736119	0.158214	0	0	0	0
58.05	1.28909	0.149748	-0.698084	0.149748	0	0	0	0
58.1	1.30291	0.065934	-0.684258	0.065934	0	0	0	0
58.15	1.26814	0.114527	-0.719027	0.114527	0	0	0	0
58.2	1.2653	0.097307	-0.721866	0.097307	0	0	0	0
58.25	1.29221	0.165101	-0.694964	0.165101	0	0	0	0
58.3	1.28785	0.205298	-0.699316	0.205298	1.28785	0.205298	-0.699316	0.205298
58.35	1.27124	0.188065	-0.715929	0.188065	1.27124	0.188065	-0.715929	0.188065
58.4	1.30074	0.136244	-0.686427	0.136244	0	0	0	0
58.45	1.30566	0.094953	-0.681511	0.094953	0	0	0	0
58.5	1.297	0.101375	-0.690167	0.101375	0	0	0	0
58.55	1.33705	0.151339	-0.650122	0.151339	0	0	0	0
58.6	1.24002	0.183644	-0.747149	0.183644	1.24002	0.183644	-0.747149	0.183644
58.65	1.22818	0.103092	-0.758986	0.103092	0	0	0	0
58.7	1.2536	0.03448	-0.733571	0.03448	0	0	0	0
58.75	1.31901	0.107358	-0.668163	0.107358	0	0	0	0
58.8	1.29034	0.136567	-0.696826	0.136567	0	0	0	0
58.85	1.28833	0.078138	-0.698837	0.078138	0	0	0	0
58.9	1.30537	0.1067	-0.681798	0.1067	0	0	0	0
58.95	1.229	0.078127	-0.758174	0.078127	0	0	0	0
59	1.31579	0.122372	-0.671378	0.122372	0	0	0	0
59.05	1.26447	0.063736	-0.722703	0.063736	0	0	0	0
59.1	1.22269	0.092722	-0.764481	0.092722	0	0	0	0
59.15	1.23461	0.151114	-0.752558	0.151114	0	0	0	0
59.2	1.22131	0.092906	-0.765859	0.092906	0	0	0	0
59.25	1.35832	0.012252	-0.628851	0.012252	0	0	0	0
59.3	1.45151	0.022553	-0.535659	0.022553	0	0	0	0
59.35	1.34157	0.026013	-0.645596	0.026013	0	0	0	0
59.4	1.44818	-0.009844	-0.53899	-0.009844	0	0	0	0
59.45	1.45291	0.069618	-0.534264	0.069618	0	0	0	0
59.5	1.44825	-0.043159	-0.53892	-0.043159	0	0	0	0
59.55	1.44785	-0.019583	-0.539325	-0.019583	0	0	0	0
59.6	1.52595	-0.168241	-0.461218	-0.168241	0	0	0	0
59.65	1.43177	-0.217197	-0.555398	-0.217197	0	0	0	0
59.7	1.45011	-0.206659	-0.537058	-0.206659	0	0	0	0
59.75	1.40528	-0.228568	-0.581888	-0.228568	1.40528	-0.228568	-0.581888	-0.228568
59.8	1.46271	-0.271842	-0.524461	-0.271842	1.46271	-0.271842	-0.524461	-0.271842
59.85	1.41484	-0.086309	-0.572334	-0.086309	0	0	0	0
59.9	1.47456	0.029481	-0.512609	0.029481	0	0	0	0
59.95	1.37449	0.152718	-0.612679	0.152718	0	0	0	0
60	1.3839	0.092923	-0.603273	0.092923	0	0	0	0
60.05	1.34912	0.085955	-0.638045	0.085955	0	0	0	0
60.1	1.40354	0.097801	-0.583627	0.097801	0	0	0	0
60.15	1.55404	0.091231	-0.433129	0.091231	0	0	0	0
60.2	1.59176	0.034902	-0.395409	0.034902	0	0	0	0
60.25	1.57407	0.112598	-0.413096	0.112598	0	0	0	0
60.3	1.61026	0.140308	-0.376913	0.140308	0	0	0	0
60.35	1.68626	0.146377	-0.300906	0.146377	0	0	0	0
60.4	1.67159	0.064878	-0.315581	0.064878	0	0	0	0
60.45	1.6845	0.058102	-0.302667	0.058102	0	0	0	0
60.5	1.69381	0.078211	-0.293362	0.078211	0	0	0	0
60.55	1.73303	0.06848	-0.254138	0.06848	0	0	0	0
60.6	1.66818	0.045959	-0.318992	0.045959	0	0	0	0
60.65	1.71325	0.068476	-0.273917	0.068476	0	0	0	0
60.7	1.69213	0.0842	-0.295043	0.0842	0	0	0	0
60.75	1.68685	0.12627	-0.300321	0.12627	0	0	0	0
60.8	1.63915	0.110623	-0.348019	0.110623	0	0	0	0
60.85	1.60183	0.079127	-0.385339	0.079127	0	0	0	0
60.9	1.58319	0.094791	-0.403982	0.094791	0	0	0	0
60.95	1.53029	0.077082	-0.456883	0.077082	0	0	0	0
61	1.52362	0.129704	-0.463554	0.129704	0	0	0	0
61.05	1.4621	0.181613	-0.525066	0.181613	0	0	0	0
61.1	1.51294	0.210044	-0.47423	0.210044	0	0	0	0
61.15	1.61126	0.244066	-0.375913	0.244066	0	0	0	0
61.2	1.58191	0.159526	-0.405256	0.159526	0	0	0	0
61.25	1.51621	0.015122	-0.470964	0.015122	0	0	0	0
61.3	1.66627	0.107028	-0.320894	0.107028	0	0	0	0
61.35	1.70287	0.23513	-0.284303	0.23513	0	0	0	0
61.4	1.61812	-0.028466	-0.369052	-0.028466	0	0	0	0
61.45	1.72035	-0.015155	-0.266819	-0.015155	0	0	0	0
61.5	1.67753	-0.062833	-0.309638	-0.062833	0	0	0	0
61.55	1.76586	-0.150271	-0.22131	-0.150271	0	0	0	0
61.6	1.74966	-0.035576	-0.237507	-0.035576	0	0	0	0
61.65	1.72315	-0.056338	-0.264019	-0.056338	0	0	0	0
61.7	1.56943	-0.039651	-0.417738	-0.039651	0	0	0	0
61.75	1.54292	-0.108201	-0.444249	-0.108201	0	0	0	0
61.8	1.49006	-0.023505	-0.497112	-0.023505	0	0	0	0
61.85	1.41153	0.023811	-0.575636	0.023811	0	0	0	0
61.9	1.43713	-0.061385	-0.550037	-0.061385	0	0	0	0
61.95	1.33058	-0.002887	-0.656595	-0.002887	0	0	0	0
62	1.22551	-0.052942	-0.761655	-0.052942	0	0	0	0
62.05	1.29566	-0.116939	-0.691508	-0.116939	0	0	0	0
62.1	1.35927	0.003861	-0.627904	0.003861	0	0	0	0
62.15	1.29259	0.064846	-0.694581	0.064846	0	0	0	0
62.2	1.38363	-0.002262	-0.603542	-0.002262	0	0	0	0
62.25	1.37545	-0.04798	-0.611724	-0.04798	0	0	0	0
62.3	1.36795	-0.082362	-0.619223	-0.082362	0	0	0	0
62.35	1.34684	-0.073232	-0.640334	-0.073232	0	0	0	0
62.4	1.36512	0.04657	-0.622054	0.04657	0	0	0	0
62.45	1.40876	-0.020558	-0.57841	-0.020558	0	0	0	0
62.5	1.55268	-0.087445	-0.434495	-0.087445	0	0	0	0
62.55	1.44525	-0.080008	-0.541914	-0.080008	0	0	0	0
62.6	1.38872	-0.139373	-0.598446	-0.139373	0	0	0	0
62.65	1.48517	-0.046714	-0.502003	-0.046714	0	0	0	0
62.7	1.4758	-0.034085	-0.511374	-0.034085	0	0	0	0
62.75	1.34788	0.015538	-0.639291	0.015538	0	0	0	0
62.8	1.48094	0.047075	-0.50623	0.047075	0	0	0	0
62.85	1.60582	0.129538	-0.381348	0.129538	0	0	0	0
62.9	1.44198	-0.00715	-0.545193	-0.00715	0	0	0	0
62.95	1.45213	-0.007692	-0.535035	-0.007692	0	0	0	0
63	1.51527	-0.009146	-0.471904	-0.009146	0	0	0	0
63.05	1.40835	0.009535	-0.578819	0.009535	0	0	0	0
63.1	1.37451	0.017991	-0.612659	0.017991	0	0	0	0
63.15	1.36969	0.022525	-0.617484	0.022525	0	0	0	0
63.2	1.40429	0.056309	-0.582885	0.056309	0	0	0	0
63.25	1.2867	0.182329	-0.700465	0.182329	1.2867	0.182329	-0.700465	0.182329
63.3	1.26312	0.223077	-0.724047	0.223077	1.26312	0.223077	-0.724047	0.223077
63.35	1.28495	0.117485	-0.702218	0.117485	0	0	0	0
63.4	1.12891	0.211803	-0.858264	0.211803	1.12891	0.211803	-0.858264	0.211803
63.45	1.10663	0.176637	-0.880542	0.176637	1.10663	0.176637	-0.880542	0.176637
63.5	1.16522	0.181276	-0.821946	0.181276	1.16522	0.181276	-0.821946	0.181276
63.55	1.24982	0.189608	-0.737351	0.189608	1.24982	0.189608	-0.737351	0.189608
63.6	1.20434	0.201781	-0.782826	0.201781	1.20434	0.201781	-0.782826	0.201781
63.65	1.22667	0.200493	-0.760494	0.200493	1.22667	0.200493	-0.760494	0.200493
63.7	1.24251	0.151052	-0.744658	0.151052	0	0	0	0
63.75	1.31328	0.09054	-0.673888	0.09054	0	0	0	0
63.8	1.28118	0.091728	-0.705992	0.091728	0	0	0	0
63.85	1.28529	0.174317	-0.701885	0.174317	0	0	0	0
63.9	1.48401	0.140386	-0.503164	0.140386	0	0	0	0
63.95	1.55157	0.070568	-0.435605	0.070568	0	0	0	0
64	1.56009	0.131354	-0.427079	0.131354	0	0	0	0
64.05	1.57459	0.133821	-0.412575	0.133821	0	0	0	0
64.1	1.49433	0.152333	-0.49284	0.152333	0	0	0	0
64.15	1.52434	0.039228	-0.462826	0.039228	0	0	0	0
64.2	1.53184	0.046487	-0.455327	0.046487	0	0	0	0
64.25	1.54955	0.012138	-0.437616	0.012138	0	0	0	0
64.3	1.55112	0.009669	-0.436051	0.009669	0	0	0	0
64.35	1.58647	-0.031217	-0.400702	-0.031217	0	0	0	0
64.4	1.51667	0.099047	-0.470504	0.099047	0	0	0	0
64.45	1.48899	0.093498	-0.498183	0.093498	0	0	0	0
64.5	1.60757	0.136946	-0.379599	0.136946	0	0	0	0
64.55	1.70154	0.178548	-0.285626	0.178548	0	0	0	0
64.6	1.67834	0.09052	-0.308824	0.09052	0	0	0	0
64.65	1.67128	0.009079	-0.315886	0.009079	0	0	0	0
64.7	1.6386	-0.03189	-0.348567	-0.03189	0	0	0	0
64.75	1.53627	-0.062773	-0.450903	-0.062773	0	0	0	0
64.8	1.55733	-0.103888	-0.429837	-0.103888	0	0	0	0
64.85	1.6897	-0.033688	-0.297472	-0.033688	0	0	0	0
64.9	1.6101	0.05079	-0.377067	0.05079	0	0	0	0
64.95	1.55657	-0.00159	-0.430602	-0.00159	0	0	0	0
65	1.63801	-0.009052	-0.349157	-0.009052	0	0	0	0
65.05	1.56008	0.010518	-0.427093	0.010518	0	0	0	0
65.1	1.56436	-0.034353	-0.422809	-0.034353	0	0	0	0
65.15	1.62148	-0.015831	-0.36569	-0.015831	0	0	0	0
65.2	1.63468	-0.038265	-0.352488	-0.038265	0	0	0	0
65.25	1.65981	-0.044721	-0.327362	-0.044721	0	0	0	0
65.3	1.65224	0.019775	-0.33493	0.019775	0	0	0	0
65.35	1.69968	-0.038646	-0.287493	-0.038646	0	0	0	0
65.4	1.63457	-0.071024	-0.352602	-0.071024	0	0	0	0
65.45	1.68388	-0.070817	-0.303287	-0.070817	0	0	0	0
65.5	1.66644	-0.069964	-0.320727	-0.069964	0	0	0	0
65.55	1.69045	-0.084706	-0.29672	-0.084706	0	0	0	0
65.6	1.61695	-0.090242	-0.370221	-0.090242	0	0	0	0
65.65	1.6125	-0.139275	-0.374673	-0.139275	0	0	0	0
65.7	1.55653	-0.175006	-0.430638	-0.175006	0	0	0	0
65.75	1.5198	-0.114024	-0.467373	-0.114024	0	0	0	0
65.8	1.45459	-0.147559	-0.532583	-0.147559	0	0	0	0
65.85	1.37886	-0.070619	-0.608307	-0.070619	0	0	0	0
65.9	1.39257	-0.023959	-0.594597	-0.023959	0	0	0	0
65.95	1.40611	0.00175	-0.581064	0.00175	0	0	0	0
66	1.40024	0.019046	-0.586929	0.019046	0	0	0	0
66.05	1.4207	0.04866	-0.566471	0.04866	0	0	0	0
66.1	1.44497	0.13817	-0.542194	0.13817	0	0	0	0
66.15	1.38737	0.116315	-0.599797	0.116315	0	0	0	0
66.2	1.46663	0.216869	-0.520536	0.216869	0	0	0	0
66.25	1.48528	0.207923	-0.501894	0.207923	0	0	0	0
66.3	1.536	0.071083	-0.451173	0.071083	0	0	0	0
66.35	1.38182	0.035018	-0.605353	0.035018	0	0	0	0
66.4	1.41926	0.120632	-0.567913	0.120632	0	0	0	0
66.45	1.44523	0.039214	-0.541943	0.039214	0	0	0	0
66.5	1.41892	-0.032983	-0.568246	-0.032983	0	0	0	0
66.55	1.51198	0.046643	-0.475195	0.046643	0	0	0	0
66.6	1.52351	0.077115	-0.463661	0.077115	0	0	0	0
66.65	1.614	0.089108	-0.373167	0.089108	0	0	0	0
66.7	1.60813	-0.02823	-0.379038	-0.02823	0	0	0	0
66.75	1.7569	-0.108113	-0.23027	-0.108113	0	0	0	0
66.8	1.63576	0.143488	-0.351407	0.143488	0	0	0	0
66.85	1.67891	0.184816	-0.308262	0.184816	0	0	0	0
66.9	1.81655	0.134485	-0.170615	0.134485	0	0	0	0
66.95	1.59806	0.05233	-0.389115	0.05233	0	0	0	0
67	1.60221	-0.018866	-0.38496	-0.018866	0	0	0	0
67.05	1.72557	-0.135262	-0.261604	-0.135262	0	0	0	0
67.1	1.68908	0.239297	-0.298085	0.239297	0	0	0	0
67.15	1.68398	0.10957	-0.303186	0.10957	0	0	0	0
67.2	1.65975	0.129786	-0.327417	0.129786	0	0	0	0
67.25	1.64268	0.071718	-0.344494	0.071718	0	0	0	0
67.3	1.47284	0.060877	-0.51433	0.060877	0	0	0	0
67.35	1.49694	0.034912	-0.490227	0.034912	0	0	0	0
67.4	1.53661	-0.051962	-0.450561	-0.051962	0	0	0	0
67.45	1.55888	0.109888	-0.428294	0.109888	0	0	0	0
67.5	1.59497	0.211177	-0.3922	0.211177	0	0	0	0
67.55	1.4385	0.249467	-0.548667	0.249467	1.4385	0.249467	-0.548667	0.249467
67.6	1.38883	0.252364	-0.59834	0.252364	1.38883	0.252364	-0.59834	0.252364
67.65	1.31687	0.264942	-0.6703	0.264942	1.31687	0.264942	-0.6703	0.264942
67.7	1.11651	0.276577	-0.870661	0.276577	1.11651	0.276577	-0.870661	0.276577
67.75	1.10026	0.360511	-0.886913	0.360511	1.10026	0.360511	-0.886913	0.360511
67.8	1.20244	0.380942	-0.784726	0.380942	1.20244	0.380942	-0.784726	0.380942
67.85	1.34771	0.210276	-0.639463	0.210276	1.34771	0.210276	-0.639463	0.210276
67.9	1.1809	0.061298	-0.806267	0.061298	0	0	0	0
67.95	1.30239	0.056036	-0.684784	0.056036	0	0	0	0
68	1.27141	0.028	-0.715759	0.028	0	0	0	0
68.05	1.10024	-0.004272	-0.88693	-0.004272	0	0	0	0
68.1	1.1748	0.141603	-0.812373	0.141603	0	0	0	0
68.15	1.33115	0.159392	-0.656023	0.159392	0	0	0	0
68.2	1.27131	0.220079	-0.715862	0.220079	1.27131	0.220079	-0.715862	0.220079
68.25	1.52971	0.195039	-0.457465	0.195039	0	0	0	0
68.3	1.53592	0.223339	-0.451248	0.223339	0	0	0	0
68.35	1.56741	0.171728	-0.419764	0.171728	0	0	0	0
68.4	1.64616	0.010547	-0.341012	0.010547	0	0	0	0
68.45	1.63691	-0.002857	-0.350256	-0.002857	0	0	0	0
68.5	1.40315	0.065958	-0.584016	0.065958	0	0	0	0
68.55	1.45472	0.295012	-0.532452	0.295012	1.45472	0.295012	-0.532452	0.295012
68.6	1.46188	0.437565	-0.525294	0.437565	1.46188	0.437565	-0.525294	0.437565
68.65	1.55015	0.421112	-0.437025	0.421112	1.55015	0.421112	-0.437025	0.421112
68.7	1.48442	0.205671	-0.502753	0.205671	0	0	0	0
68.75	1.43465	-0.017372	-0.552521	-0.017372	0	0	0	0
68.8	1.50054	-0.150271	-0.486627	-0.150271	0	0	0	0
68.85	1.50195	-0.165982	-0.485215	-0.165982	0	0	0	0
68.9	1.60397	-0.233427	-0.3832	-0.233427	0	0	0	0
68.95	1.67201	-0.129288	-0.31516	-0.129288	0	0	0	0
69	1.68234	-0.076614	-0.304825	-0.076614	0	0	0	0
69.05	1.71724	-0.052368	-0.269932	-0.052368	0	0	0	0
69.1	1.69382	-0.027802	-0.29335	-0.027802	0	0	0	0
69.15	1.54983	0.058031	-0.437342	0.058031	0	0	0	0
69.2	1.60115	0.104098	-0.386022	0.104098	0	0	0	0
69.25	1.49514	0.144015	-0.492025	0.144015	0	0	0	0
69.3	1.48403	0.058671	-0.503143	0.058671	0	0	0	0
69.35	1.47809	-0.024932	-0.50908	-0.024932	0	0	0	0
69.4	1.46779	-0.020524	-0.519378	-0.020524	0	0	0	0
69.45	1.80494	0.146398	-0.18223	0.146398	0	0	0	0
69.5	1.833	0.131946	-0.154166	0.131946	0	0	0	0
69.55	1.97373	0.165905	-0.013436	0.165905	0	0	0	0
69.6	1.82316	-0.083517	-0.164006	-0.083517	0	0	0	0
69.65	2.04576	0.092127	0.058594	0.092127	0	0	0	0
69.7	2.14727	0.055988	0.160101	0.055988	0	0	0	0
69.75	2.11744	-0.105645	0.13027	-0.105645	0	0	0	0
69.8	2.07096	-0.09104	0.083793	-0.09104	0	0	0	0
69.85	2.15587	-0.022932	0.168702	-0.022932	0	0	0	0
69.9	2.10611	-0.078974	0.118938	-0.078974	0	0	0	0
69.95	2.01425	-0.083909	0.027083	-0.083909	0	0	0	0
70	1.95966	-0.138006	-0.02751	-0.138006	0	0	0	0
70.05	2.00688	-0.121053	0.019706	-0.121053	0	0	0	0
70.1	2.14639	0.010126	0.159216	0.010126	0	0	0	0
70.15	1.98132	-0.04653	-0.005846	-0.04653	0	0	0	0
70.2	1.81746	-0.128565	-0.16971	-0.128565	0	0	0	0
70.25	1.83515	-0.172224	-0.152025	-0.172224	0	0	0	0
70.3	1.87544	-0.13939	-0.111726	-0.13939	0	0	0	0
70.35	1.85513	-0.172932	-0.132038	-0.172932	0	0	0	0
70.4	1.92535	-0.103944	-0.061821	-0.103944	0	0	0	0
70.45	1.81761	-0.073906	-0.169558	-0.073906	0	0	0	0
70.5	1.59943	-0.032133	-0.387741	-0.032133	0	0	0	0
70.55	1.59302	0.065089	-0.394155	0.065089	0	0	0	0
70.6	1.61235	0.010029	-0.374824	0.010029	0	0	0	0
70.65	1.62358	0.048984	-0.363594	0.048984	0	0	0	0
70.7	1.57057	0.016963	-0.416596	0.016963	0	0	0	0
70.75	1.43984	-0.025824	-0.547328	-0.025824	0	0	0	0
70.8	1.44104	0.053685	-0.546125	0.053685	0	0	0	0
70.85	1.44975	-0.031828	-0.537421	-0.031828	0	0	0	0
70.9	1.73024	-0.022259	-0.256929	-0.022259	0	0	0	0
70.95	1.74855	-0.071657	-0.238617	-0.071657	0	0	0	0
71	1.81584	-0.139686	-0.171335	-0.139686	0	0	0	0
71.05	1.89348	-0.179457	-0.093691	-0.179457	0	0	0	0
71.1	1.89247	-0.208672	-0.094696	-0.208672	0	0	0	0
71.15	1.95397	-0.143604	-0.033203	-0.143604	0	0	0	0
71.2	1.99648	0.026204	0.009314	0.026204	0	0	0	0
71.25	1.74825	0.189161	-0.238915	0.189161	0	0	0	0
71.3	1.50915	0.180504	-0.478018	0.180504	0	0	0	0
71.35	1.50758	0.126868	-0.479589	0.126868	0	0	0	0
71.4	1.54935	-0.045105	-0.43782	-0.045105	0	0	0	0
71.45	1.71445	-0.110201	-0.272719	-0.110201	0	0	0	0
71.5	1.63894	-0.022152	-0.348232	-0.022152	0	0	0	0
71.55	1.57381	-0.080515	-0.413361	-0.080515	0	0	0	0
71.6	1.51471	-0.057981	-0.472456	-0.057981	0	0	0	0
71.65	1.50945	-0.069685	-0.47772	-0.069685	0	0	0	0
71.7	1.59288	-0.039017	-0.394292	-0.039017	0	0	0	0
71.75	1.50086	-0.030146	-0.486306	-0.030146	0	0	0	0
71.8	1.58645	-0.003119	-0.40072	-0.003119	0	0	0	0
71.85	1.59708	0.015848	-0.390089	0.015848	0	0	0	0
71.9	1.58226	-0.057945	-0.404908	-0.057945	0	0	0	0
71.95	1.60874	-0.060386	-0.378431	-0.060386	0	0	0	0
72	1.74691	-0.107721	-0.24026	-0.107721	0	0	0	0
72.05	1.77689	-0.061453	-0.210276	-0.061453	0	0	0	0
72.1	1.90663	-0.041242	-0.08054	-0.041242	0	0	0	0
72.15	1.91016	-0.127484	-0.077006	-0.127484	0	0	0	0
72.2	1.85479	-0.158316	-0.13238	-0.158316	0	0	0	0
72.25	1.80551	-0.149031	-0.18166	-0.149031	0	0	0	0
72.3	1.81486	0.000681	-0.172313	0.000681	0	0	0	0
72.35	1.69756	0.005576	-0.289606	0.005576	0	0	0	0
72.4	1.8616	0.222035	-0.125565	0.222035	0	0	0	0
72.45	1.81952	0.015509	-0.16765	0.015509	0	0	0	0
72.5	1.7149	-0.154463	-0.272265	-0.154463	0	0	0	0
72.55	1.69187	-0.159974	-0.295302	-0.159974	0	0	0	0
72.6	1.50137	0.027244	-0.485799	0.027244	0	0	0	0
72.65	1.50553	0.191328	-0.481636	0.191328	0	0	0	0
72.7	1.31085	0.2303	-0.676325	0.2303	1.31085	0.2303	-0.676325	0.2303
72.75	1.54327	0.188892	-0.443904	0.188892	0	0	0	0
72.8	1.62516	-0.006079	-0.362006	-0.006079	0	0	0	0
72.85	1.62545	-0.015952	-0.361721	-0.015952	0	0	0	0
72.9	1.62257	0.019769	-0.364599	0.019769	0	0	0	0
72.95	1.577	0.120099	-0.410165	0.120099	0	0	0	0
73	1.67912	0.148533	-0.308048	0.148533	0	0	0	0
73.05	1.61453	-0.025399	-0.372642	-0.025399	0	0	0	0
73.1	1.57703	-0.09218	-0.41014	-0.09218	0	0	0	0
73.15	1.63799	-0.064617	-0.349184	-0.064617	0	0	0	0
73.2	1.67165	0.041678	-0.315523	0.041678	0	0	0	0
73.25	1.57241	0.078254	-0.414764	0.078254	0	0	0	0
73.3	1.62542	-0.106607	-0.361746	-0.106607	0	0	0	0
73.35	1.54553	-0.104721	-0.441636	-0.104721	0	0	0	0
73.4	1.59459	-0.025085	-0.392575	-0.025085	0	0	0	0
73.45	1.58546	-0.060432	-0.401707	-0.060432	0	0	0	0
73.5	1.55446	0.040149	-0.432708	0.040149	0	0	0	0
73.55	1.57716	-0.011544	-0.410009	-0.011544	0	0	0	0
73.6	1.51483	0.118048	-0.472343	0.118048	0	0	0	0
73.65	1.39994	-0.016061	-0.58723	-0.016061	0	0	0	0
73.7	1.50576	-0.028257	-0.481412	-0.028257	0	0	0	0
73.75	1.59277	0.064117	-0.394404	0.064117	0	0	0	0
73.8	1.60898	-0.056966	-0.378193	-0.056966	0	0	0	0
73.85	1.63933	-0.067871	-0.347836	-0.067871	0	0	0	0
73.9	1.64238	-0.194723	-0.344789	-0.194723	0	0	0	0
73.95	1.45287	-0.199403	-0.534297	-0.199403	0	0	0	0
74	1.3162	0.158152	-0.670966	0.158152	0	0	0	0
74.05	1.39858	0.244149	-0.588593	0.244149	1.39858	0.244149	-0.588593	0.244149
74.1	1.43388	0.230774	-0.553289	0.230774	1.43388	0.230774	-0.553289	0.230774
74.15	1.39435	0.24114	-0.592819	0.24114	1.39435	0.24114	-0.592819	0.24114
74.2	1.38431	0.187147	-0.602864	0.187147	0	0	0	0
74.25	1.4169	0.179623	-0.570275	0.179623	0	0	0	0
74.3	1.30394	0.15303	-0.683233	0.15303	0	0	0	0
74.35	1.23714	0.07796	-0.750027	0.07796	0	0	0	0
74.4	1.50981	0.031623	-0.477356	0.031623	0	0	0	0
74.45	1.50639	0.053561	-0.480782	0.053561	0	0	0	0
74.5	1.46619	-0.125932	-0.520985	-0.125932	0	0	0	0
74.55	1.51915	-0.040253	-0.46802	-0.040253	0	0	0	0
74.6	1.5836	-0.018992	-0.403567	-0.018992	0	0	0	0
74.65	1.67123	0.04472	-0.315936	0.04472	0	0	0	0
74.7	1.85452	0.112329	-0.132654	0.112329	0	0	0	0
74.75	1.93176	0.03128	-0.055414	0.03128	0	0	0	0
74.8	1.84848	-0.062959	-0.138685	-0.062959	0	0	0	0
74.85	1.73976	0.044669	-0.247411	0.044669	0	0	0	0
74.9	1.70305	0.195778	-0.284115	0.195778	0	0	0	0
74.95	1.74329	0.015385	-0.243881	0.015385	0	0	0	0
75	1.67026	-0.051367	-0.31691	-0.051367	0	0	0	0
75.05	1.71132	0.015965	-0.275846	0.015965	0	0	0	0
75.1	1.71613	-0.06151	-0.271044	-0.06151	0	0	0	0
75.15	1.7787	-0.0282	-0.208465	-0.0282	0	0	0	0
75.2	1.70863	-0.057458	-0.278545	-0.057458	0	0	0	0
75.25	1.64969	-0.025885	-0.33748	-0.025885	0	0	0	0
75.3	1.64802	-0.074576	-0.339155	-0.074576	0	0	0	0
75.35	1.69683	-0.083173	-0.290342	-0.083173	0	0	0	0
75.4	1.69718	-0.031354	-0.289986	-0.031354	0	0	0	0
75.45	1.64671	-0.120074	-0.340465	-0.120074	0	0	0	0
75.5	1.6721	-0.05314	-0.315067	-0.05314	0	0	0	0
75.55	1.69615	-0.071833	-0.291023	-0.071833	0	0	0	0
75.6	1.61934	-0.007798	-0.367826	-0.007798	0	0	0	0
75.65	1.61985	0.018073	-0.367319	0.018073	0	0	0	0
75.7	1.71624	0.071264	-0.270932	0.071264	0	0	0	0
75.75	1.63499	0.117615	-0.352175	0.117615	0	0	0	0
75.8	1.71128	0.030839	-0.275891	0.030839	0	0	0	0
75.85	1.77357	0.073708	-0.213604	0.073708	0	0	0	0
75.9	1.73013	0.012913	-0.257041	0.012913	0	0	0	0
75.95	1.73994	-0.019683	-0.247235	-0.019683	0	0	0	0
76	1.71934	-0.04437	-0.267825	-0.04437	0	0	0	0
76.05	1.7993	-0.046887	-0.187871	-0.046887	0	0	0	0
76.1	1.85016	-0.014268	-0.13701	-0.014268	0	0	0	0
76.15	1.87879	-0.042008	-0.108376	-0.042008	0	0	0	0
76.2	1.90638	-0.074257	-0.080789	-0.074257	0	0	0	0
76.25	2.01484	-0.059136	0.027673	-0.059136	0	0	0	0
76.3	2.04765	-0.075902	0.06048	-0.075902	0	0	0	0
76.35	2.01036	0.003105	0.023193	0.003105	0	0	0	0
76.4	2.15789	-0.069191	0.170724	-0.069191	0	0	0	0
76.45	2.18988	-0.011588	0.20271	-0.011588	0	0	0	0
76.5	2.13127	0.029017	0.1441	0.029017	0	0	0	0
76.55	2.11375	-0.147377	0.126579	-0.147377	0	0	0	0
76.6	2.09478	-0.117691	0.107611	-0.117691	0	0	0	0
76.65	2.10175	-0.205571	0.114582	-0.205571	0	0	0	0
76.7	2.14394	-0.212407	0.156773	-0.212407	0	0	0	0
76.75	2.09057	-0.281781	0.103402	-0.281781	0	0	0	0
76.8	2.07064	-0.307313	0.083467	-0.307313	0	0	0	0
76.85	2.09397	-0.210638	0.106805	-0.210638	0	0	0	0
76.9	2.0749	-0.169379	0.087735	-0.169379	0	0	0	0
76.95	2.13703	-0.022857	0.149857	-0.022857	0	0	0	0
77	2.09847	0.01798	0.111303	0.01798	0	0	0	0
77.05	2.08663	0.171459	0.099462	0.171459	0	0	0	0
77.1	1.97624	0.152268	-0.010932	0.152268	0	0	0	0
77.15	1.98113	0.235916	-0.006043	0.235916	0	0	0	0
77.2	1.81646	0.056319	-0.170713	0.056319	0	0	0	0
77.25	1.97159	0.072961	-0.015584	0.072961	0	0	0	0
77.3	1.96933	0.094128	-0.01784	0.094128	0	0	0	0
77.35	1.9065	0.099434	-0.080674	0.099434	0	0	0	0
77.4	1.89536	0.056651	-0.091809	0.056651	0	0	0	0
77.45	1.94757	0.158505	-0.039604	0.158505	0	0	0	0
77.5	2.10589	0.054563	0.118718	0.054563	0	0	0	0
77.55	2.04645	-0.011034	0.059282	-0.011034	0	0	0	0
77.6	2.02934	-0.02666	0.042171	-0.02666	0	0	0	0
77.65	1.89511	-0.05678	-0.09206	-0.05678	0	0	0	0
77.7	1.8888	-0.080694	-0.098373	-0.080694	0	0	0	0
77.75	1.84806	-0.004685	-0.139115	-0.004685	0	0	0	0
77.8	1.77415	-0.01652	-0.213021	-0.01652	0	0	0	0
77.85	1.80865	0.005363	-0.178516	0.005363	0	0	0	0
77.9	1.80731	-0.043505	-0.179863	-0.043505	0	0	0	0
77.95	1.70093	-0.106466	-0.286244	-0.106466	0	0	0	0
78	1.83356	-0.098556	-0.153605	-0.098556	0	0	0	0
78.05	1.75814	-0.04391	-0.229029	-0.04391	0	0	0	0
78.1	1.73714	-0.000674	-0.250027	-0.000674	0	0	0	0
78.15	1.78865	0.078034	-0.198523	0.078034	0	0	0	0
78.2	1.79956	-0.148225	-0.187612	-0.148225	0	0	0	0
78.25	1.81902	-0.019148	-0.168147	-0.019148	0	0	0	0
78.3	1.92927	-0.061686	-0.057897	-0.061686	0	0	0	0
78.35	2.01137	-0.01102	0.0242	-0.01102	0	0	0	0
78.4	1.89814	-0.019134	-0.08903	-0.019134	0	0	0	0
78.45	1.85748	-0.013884	-0.129692	-0.013884	0	0	0	0
78.5	1.82824	-0.038623	-0.158927	-0.038623	0	0	0	0
78.55	1.7999	-0.060163	-0.187268	-0.060163	0	0	0	0
78.6	1.81251	-0.067487	-0.174658	-0.067487	0	0	0	0
78.65	1.73711	-0.052523	-0.250064	-0.052523	0	0	0	0
78.7	1.73349	-0.045583	-0.253679	-0.045583	0	0	0	0
78.75	1.75664	-0.062417	-0.230531	-0.062417	0	0	0	0
78.8	1.7917	0.049014	-0.19547	0.049014	0	0	0	0
78.85	1.8548	0.02213	-0.132374	0.02213	0	0	0	0
78.9	1.83445	0.075821	-0.152722	0.075821	0	0	0	0
78.95	1.82661	-0.016453	-0.160565	-0.016453	0	0	0	0
79	1.87228	0.121757	-0.114891	0.121757	0	0	0	0
79.05	1.93946	0.177639	-0.047707	0.177639	0	0	0	0
79.1	2.0031	0.16944	0.015926	0.16944	0	0	0	0
79.15	2.1192	0.151789	0.132035	0.151789	0	0	0	0
79.2	2.11477	0.121231	0.127598	0.121231	0	0	0	0
79.25	2.13875	-0.001776	0.151577	-0.001776	0	0	0	0
79.3	2.15972	0.026967	0.172555	0.026967	0	0	0	0
79.35	2.11214	0.096314	0.124969	0.096314	0	0	0	0
79.4	2.1536	0.201244	0.166431	0.201244	0	0	0	0
79.45	2.07731	0.189867	0.090137	0.189867	0	0	0	0
79.5	2.10338	0.192488	0.116207	0.192488	0	0	0	0
79.55	2.23938	0.082618	0.25221	0.082618	0	0	0	0
79.6	2.2546	0.095678	0.267431	0.095678	0	0	0	0
79.65	2.21388	0.10472	0.226714	0.10472	0	0	0	0
79.7	2.22287	0.07523	0.235701	0.07523	0	0	0	0
79.75	2.16225	0.057405	0.17508	0.057405	0	0	0	0
79.8	2.14413	0.088491	0.15696	0.088491	0	0	0	0
79.85	2.09483	0.10954	0.107659	0.10954	0	0	0	0
79.9	2.0236	0.13739	0.036432	0.13739	0	0	0	0
79.95	2.06434	0.102341	0.07717	0.102341	0	0	0	0
80	2.03625	0.109092	0.049081	0.109092	0	0	0	0
80.05	1.97038	0.068523	-0.016787	0.068523	0	0	0	0
80.1	1.90799	0.025474	-0.079185	0.025474	0	0	0	0
80.15	1.90164	0.033163	-0.085528	0.033163	0	0	0	0
80.2	1.88698	-0.013641	-0.100192	-0.013641	0	0	0	0
80.25	1.87918	-0.133795	-0.107995	-0.133795	0	0	0	0
80.3	1.90367	-0.145729	-0.083496	-0.145729	0	0	0	0
80.35	1.88664	-0.023379	-0.100527	-0.023379	0	0	0	0
80.4	1.91624	-0.067821	-0.070926	-0.067821	0	0	0	0
80.45	1.84732	-0.128916	-0.139855	-0.128916	0	0	0	0
80.5	1.88856	-0.175862	-0.098614	-0.175862	0	0	0	0
80.55	1.72723	-0.146986	-0.259945	-0.146986	0	0	0	0
80.6	1.7348	-0.073115	-0.252375	-0.073115	0	0	0	0
80.65	1.72649	-0.024227	-0.260678	-0.024227	0	0	0	0
80.7	1.4772	-0.059673	-0.509967	-0.059673	0	0	0	0
80.75	1.59448	-0.067962	-0.392695	-0.067962	0	0	0	0
80.8	1.75048	-0.049839	-0.236691	-0.049839	0	0	0	0
80.85	1.78462	-0.008587	-0.202547	-0.008587	0	0	0	0
80.9	1.74593	-0.089961	-0.24124	-0.089961	0	0	0	0
80.95	1.75039	-0.200105	-0.236775	-0.200105	0	0	0	0
81	1.82548	-0.138014	-0.161685	-0.138014	0	0	0	0
81.05	1.76406	-0.09318	-0.223112	-0.09318	0	0	0	0
81.1	1.77172	-0.01112	-0.215447	-0.01112	0	0	0	0
81.15	1.8444	0.075704	-0.142771	0.075704	0	0	0	0
81.2	1.9625	-0.01724	-0.024668	-0.01724	0	0	0	0
81.25	2.02314	-0.031827	0.035973	-0.031827	0	0	0	0
81.3	2.06053	0.048802	0.073362	0.048802	0	0	0	0
81.35	2.00859	-0.008448	0.02142	-0.008448	0	0	0	0
81.4	1.95766	0.019948	-0.029513	0.019948	0	0	0	0
81.45	1.89492	0.009165	-0.092248	0.009165	0	0	0	0
81.5	1.89512	0.041455	-0.092051	0.041455	0	0	0	0
81.55	1.94048	0.082261	-0.046693	0.082261	0	0	0	0
81.6	1.92687	0.099771	-0.060301	0.099771	0	0	0	0
81.65	1.94442	-0.001358	-0.042752	-0.001358	0	0	0	0
81.7	2.01648	-0.028851	0.029311	-0.028851	0	0	0	0
81.75	1.98145	-0.020882	-0.005723	-0.020882	0	0	0	0
81.8	1.94665	0.006322	-0.040522	0.006322	0	0	0	0
81.85	2.02318	-0.113202	0.036011	-0.113202	0	0	0	0
81.9	2.05133	0.031219	0.064165	0.031219	0	0	0	0
81.95	2.03989	0.029797	0.052719	0.029797	0	0	0	0
82	2.02006	-0.03252	0.032887	-0.03252	0	0	0	0
82.05	2.01152	0.014675	0.024354	0.014675	0	0	0	0
82.1	1.96244	0.037771	-0.02473	0.037771	0	0	0	0
82.15	1.98109	-0.00189	-0.006083	-0.00189	0	0	0	0
82.2	1.91811	-0.087411	-0.06906	-0.087411	0	0	0	0
82.25	2.04731	-0.08564	0.060145	-0.08564	0	0	0	0
82.3	2.02816	-0.083337	0.040992	-0.083337	0	0	0	0
82.35	2.06864	-0.047238	0.081468	-0.047238	0	0	0	0
82.4	1.99827	-0.01795	0.011098	-0.01795	0	0	0	0
82.45	2.05405	-0.003082	0.066876	-0.003082	0	0	0	0
82.5	2.06861	0.052038	0.081443	0.052038	0	0	0	0
82.55	2.12133	0.002895	0.134163	0.002895	0	0	0	0
82.6	2.1023	0.059057	0.115129	0.059057	0	0	0	0
82.65	2.09231	0.059332	0.105138	0.059332	0	0	0	0
82.7	2.02173	0.016172	0.034562	0.016172	0	0	0	0
82.75	2.04101	0.021756	0.053838	0.021756	0	0	0	0
82.8	2.1396	0.084582	0.152432	0.084582	0	0	0	0
82.85	2.10009	0.100497	0.11292	0.100497	0	0	0	0
82.9	2.09701	0.007461	0.109841	0.007461	0	0	0	0
82.95	2.062	0.034173	0.074825	0.034173	0	0	0	0
83	2.08603	-0.021557	0.098858	-0.021557	0	0	0	0
83.05	2.06132	0.014696	0.074155	0.014696	0	0	0	0
83.1	2.09869	0.056152	0.111516	0.056152	0	0	0	0
83.15	2.14791	0.035694	0.160735	0.035694	0	0	0	0
83.2	2.05423	0.156159	0.067061	0.156159	0	0	0	0
83.25	1.99538	0.136042	0.008211	0.136042	0	0	0	0
83.3	2.04049	0.106021	0.053324	0.106021	0	0	0	0
83.35	2.00824	0.11456	0.021066	0.11456	0	0	0	0
83.4	1.959	0.058901	-0.028173	0.058901	0	0	0	0
83.45	1.86	0.053667	-0.12717	0.053667	0	0	0	0
83.5	1.79733	0.080787	-0.189844	0.080787	0	0	0	0
83.55	1.852	0.112632	-0.135169	0.112632	0	0	0	0
83.6	1.69582	0.13664	-0.291351	0.13664	0	0	0	0
83.65	1.88489	0.199585	-0.102277	0.199585	0	0	0	0
83.7	1.72064	0.280334	-0.26653	0.280334	0	0	0	0
83.75	1.75292	0.310593	-0.234245	0.310593	0	0	0	0
83.8	1.6712	0.286379	-0.31597	0.286379	0	0	0	0
83.85	1.75029	0.282723	-0.236877	0.282723	0	0	0	0
83.9	1.64876	0.179855	-0.338413	0.179855	0	0	0	0
83.95	1.63904	0.088332	-0.348132	0.088332	0	0	0	0
84	1.69192	0.162901	-0.295246	0.162901	0	0	0	0
84.05	1.76572	0.262579	-0.221451	0.262579	0	0	0	0
84.1	1.75053	0.196781	-0.236641	0.196781	0	0	0	0
84.15	1.70986	0.267227	-0.277307	0.267227	0	0	0	0
84.2	1.72532	0.222985	-0.261851	0.222985	0	0	0	0
84.25	1.81947	0.143963	-0.167697	0.143963	0	0	0	0
84.3	1.77817	0.100339	-0.209	0.100339	0	0	0	0
84.35	1.63993	0.084787	-0.347241	0.084787	0	0	0	0
84.4	1.62078	0.127044	-0.366393	0.127044	0	0	0	0
84.45	1.68358	0.144438	-0.303591	0.144438	0	0	0	0
84.5	1.63938	0.100869	-0.347787	0.100869	0	0	0	0
84.55	1.64127	0.12374	-0.345901	0.12374	0	0	0	0
84.6	1.68492	0.107424	-0.302246	0.107424	0	0	0	0
84.65	1.56516	0.061588	-0.422009	0.061588	0	0	0	0
84.7	1.71235	-0.000679	-0.274822	-0.000679	0	0	0	0
84.75	1.69311	0.019032	-0.294055	0.019032	0	0	0	0
84.8	1.69685	0.042213	-0.290317	0.042213	0	0	0	0
84.85	1.66991	0.016187	-0.317256	0.016187	0	0	0	0
84.9	1.64078	0.035896	-0.346388	0.035896	0	0	0	0
84.95	1.62779	0.052216	-0.359375	0.052216	0	0	0	0
85	1.65331	0.019501	-0.333862	0.019501	0	0	0	0
85.05	1.80187	0.047838	-0.185295	0.047838	0	0	0	0
85.1	1.74124	0.006602	-0.24593	0.006602	0	0	0	0
85.15	1.61032	-0.018013	-0.376853	-0.018013	0	0	0	0
85.2	1.58432	0.039798	-0.402853	0.039798	0	0	0	0
85.25	1.57099	0.130349	-0.416175	0.130349	0	0	0	0
85.3	1.56122	0.178056	-0.425949	0.178056	0	0	0	0
85.35	1.53834	0.139251	-0.448828	0.139251	0	0	0	0
85.4	1.59781	0.231049	-0.389357	0.231049	0	0	0	0
85.45	1.67192	0.074616	-0.315246	0.074616	0	0	0	0
85.5	1.84483	0.156144	-0.142337	0.156144	0	0	0	0
85.55	1.86804	0.097279	-0.119131	0.097279	0	0	0	0
85.6	1.94109	0.024508	-0.04608	0.024508	0	0	0	0
85.65	1.86002	-0.114243	-0.127152	-0.114243	0	0	0	0
85.7	1.87509	-0.028619	-0.112077	-0.028619	0	0	0	0
85.75	1.89651	-0.001773	-0.090662	-0.001773	0	0	0	0
85.8	1.82017	0.027432	-0.166999	0.027432	0	0	0	0
85.85	1.68661	-0.004917	-0.300561	-0.004917	0	0	0	0
85.9	1.6427	-0.066427	-0.344473	-0.066427	0	0	0	0
85.95	1.61957	-0.019847	-0.367604	-0.019847	0	0	0	0
86	1.55955	-0.097206	-0.427624	-0.097206	0	0	0	0
86.05	1.58258	0.045452	-0.40459	0.045452	0	0	0	0
86.1	1.49356	-0.103103	-0.493609	-0.103103	0	0	0	0
86.15	1.6078	-0.037968	-0.379373	-0.037968	0	0	0	0
86.2	1.62671	-0.022264	-0.360456	-0.022264	0	0	0	0
86.25	1.62102	0.023578	-0.366152	0.023578	0	0	0	0
86.3	1.62952	0.120518	-0.35765	0.120518	0	0	0	0
86.35	1.61975	0.065576	-0.367418	0.065576	0	0	0	0
86.4	1.61367	0.079369	-0.373502	0.079369	0	0	0	0
86.45	1.5168	0.192155	-0.470366	0.192155	0	0	0	0
86.5	1.54313	0.068413	-0.444035	0.068413	0	0	0	0
86.55	1.66065	0.012738	-0.32652	0.012738	0	0	0	0
86.6	1.65042	0.038995	-0.336747	0.038995	0	0	0	0
86.65	1.62046	0.039702	-0.366706	0.039702	0	0	0	0
86.7	1.49609	0.079805	-0.491077	0.079805	0	0	0	0
86.75	1.55968	0.045503	-0.427485	0.045503	0	0	0	0
86.8	1.50749	0.013718	-0.479675	0.013718	0	0	0	0
86.85	1.52224	0.056303	-0.464926	0.056303	0	0	0	0
86.9	1.46266	-0.028951	-0.524509	-0.028951	0	0	0	0
86.95	1.35511	-0.092834	-0.632061	-0.092834	0	0	0	0
87	1.47988	0.018233	-0.507286	0.018233	0	0	0	0
87.05	1.3013	-0.031644	-0.685867	-0.031644	0	0	0	0
87.1	1.34155	0.008108	-0.645621	0.008108	0	0	0	0
87.15	1.40259	0.087214	-0.584584	0.087214	0	0	0	0
87.2	1.36842	0.061401	-0.618747	0.061401	0	0	0	0
87.25	1.33218	0.147285	-0.654991	0.147285	0	0	0	0
87.3	1.28722	0.1132	-0.699947	0.1132	0	0	0	0
87.35	1.33845	0.097623	-0.648718	0.097623	0	0	0	0
87.4	1.34034	0.098675	-0.646833	0.098675	0	0	0	0
87.45	1.4485	0.099568	-0.538667	0.099568	0	0	0	0
87.5	1.45662	0.090012	-0.530549	0.090012	0	0	0	0
87.55	1.50892	0.165821	-0.478249	0.165821	0	0	0	0
87.6	1.43051	0.148097	-0.556658	0.148097	0	0	0	0
87.65	1.41498	0.115586	-0.572189	0.115586	0	0	0	0
87.7	1.46251	0.116282	-0.524661	0.116282	0	0	0	0
87.75	1.36625	0.104663	-0.620917	0.104663	0	0	0	0
87.8	1.31407	0.112287	-0.673097	0.112287	0	0	0	0
87.85	1.35794	0.225774	-0.62923	0.225774	1.35794	0.225774	-0.62923	0.225774
87.9	1.36316	0.068739	-0.624013	0.068739	0	0	0	0
87.95	1.37835	0.066008	-0.608816	0.066008	0	0	0	0
88	1.33736	-0.01657	-0.649811	-0.01657	0	0	0	0
88.05	1.38129	0.099503	-0.60588	0.099503	0	0	0	0
88.1	1.28218	0.120943	-0.704987	0.120943	0	0	0	0
88.15	1.34761	0.216311	-0.639557	0.216311	1.34761	0.216311	-0.639557	0.216311
88.2	1.28597	0.154498	-0.701205	0.154498	0	0	0	0
88.25	1.27298	0.081902	-0.71419	0.081902	0	0	0	0
88.3	1.29067	0.125849	-0.696502	0.125849	0	0	0	0
88.35	1.30993	0.106059	-0.67724	0.106059	0	0	0	0
88.4	1.31822	0.057211	-0.668949	0.057211	0	0	0	0
88.45	1.29862	0.067263	-0.688546	0.067263	0	0	0	0
88.5	1.30133	0.072943	-0.685845	0.072943	0	0	0	0
88.55	1.3133	0.048193	-0.673874	0.048193	0	0	0	0
88.6	1.26335	0.146718	-0.723824	0.146718	0	0	0	0
88.65	1.27056	0.136564	-0.716606	0.136564	0	0	0	0
88.7	1.26888	0.131191	-0.718289	0.131191	0	0	0	0
88.75	1.37744	0.172716	-0.609732	0.172716	0	0	0	0
88.8	1.29285	0.146961	-0.694324	0.146961	0	0	0	0
88.85	1.35913	0.024024	-0.62804	0.024024	0	0	0	0
88.9	1.34779	0.047002	-0.639385	0.047002	0	0	0	0
88.95	1.34901	0.031924	-0.638158	0.031924	0	0	0	0
89	1.38289	0.078875	-0.60428	0.078875	0	0	0	0
89.05	1.60102	0.038005	-0.386154	0.038005	0	0	0	0
89.1	1.56179	0.036081	-0.425379	0.036081	0	0	0	0
89.15	1.61342	0.082807	-0.373754	0.082807	0	0	0	0
89.2	1.61501	0.118322	-0.372162	0.118322	0	0	0	0
89.25	1.6251	0.124326	-0.362071	0.124326	0	0	0	0
89.3	1.56341	0.093397	-0.423758	0.093397	0	0	0	0
89.35	1.69228	0.142108	-0.294893	0.142108	0	0	0	0
89.4	1.68234	0.050842	-0.304829	0.050842	0	0	0	0
89.45	1.65439	-0.026026	-0.332778	-0.026026	0	0	0	0
89.5	1.65232	0.023365	-0.33485	0.023365	0	0	0	0
89.55	1.68861	0.090942	-0.298555	0.090942	0	0	0	0
89.6	1.71034	-0.059108	-0.276832	-0.059108	0	0	0	0
89.65	1.51151	-0.121213	-0.475655	-0.121213	0	0	0	0
89.7	1.54242	-0.092469	-0.444751	-0.092469	0	0	0	0
89.75	1.49676	-0.099716	-0.49041	-0.099716	0	0	0	0
89.8	1.5371	-0.106875	-0.450066	-0.106875	0	0	0	0
89.85	1.56867	-0.065289	-0.418503	-0.065289	0	0	0	0
89.9	1.56972	-0.013999	-0.417452	-0.013999	0	0	0	0
89.95	1.48914	-0.046873	-0.498027	-0.046873	0	0	0	0
90	1.49048	-0.00792	-0.496687	-0.00792	0	0	0	0
90.05	1.47083	0.002447	-0.51634	0.002447	0	0	0	0
90.1	1.53448	0.10768	-0.452689	0.10768	0	0	0	0
90.15	1.57474	0.132074	-0.412426	0.132074	0	0	0	0
90.2	1.56245	0.048307	-0.424717	0.048307	0	0	0	0
90.25	1.58139	0.034417	-0.405785	0.034417	0	0	0	0
90.3	1.41588	0.165693	-0.57129	0.165693	0	0	0	0
90.35	1.46068	0.043475	-0.526487	0.043475	0	0	0	0
90.4	1.51466	0.040618	-0.472514	0.040618	0	0	0	0
90.45	1.61855	0.07173	-0.368619	0.07173	0	0	0	0
90.5	1.60172	0.055683	-0.385454	0.055683	0	0	0	0
90.55	1.68795	-0.065993	-0.299225	-0.065993	0	0	0	0
90.6	1.77404	-0.093377	-0.213134	-0.093377	0	0	0	0
90.65	1.83849	-0.014177	-0.148683	-0.014177	0	0	0	0
90.7	1.69961	-0.017577	-0.287558	-0.017577	0	0	0	0
90.75	1.69961	-0.017577	-0.287558	-0.017577	0	0	0	0
90.8	1.73952	-0.078936	-0.247648	-0.078936	0	0	0	0
90.85	1.70096	-0.235091	-0.286211	-0.235091	0	0	0	0
90.9	1.61763	-0.232455	-0.369538	-0.232455	0	0	0	0
90.95	1.60783	-0.220163	-0.379344	-0.220163	0	0	0	0
91	1.68457	-0.186393	-0.3026	-0.186393	0	0	0	0
91.05	1.66196	-0.25065	-0.325206	-0.25065	0	0	0	0
91.1	1.63403	-0.197665	-0.353139	-0.197665	0	0	0	0
91.15	1.64302	-0.227194	-0.34415	-0.227194	0	0	0	0
91.2	1.65529	-0.143073	-0.331881	-0.143073	0	0	0	0
91.25	1.61238	-0.148665	-0.374789	-0.148665	0	0	0	0
91.3	1.62576	-0.096869	-0.361411	-0.096869	0	0	0	0
91.35	1.64208	-0.094036	-0.345089	-0.094036	0	0	0	0
91.4	1.66403	-0.146503	-0.323141	-0.146503	0	0	0	0
91.45	1.65471	-0.126791	-0.332457	-0.126791	0	0	0	0
91.5	1.66343	-0.064794	-0.323743	-0.064794	0	0	0	0
91.55	1.65392	0.068466	-0.333255	0.068466	0	0	0	0
91.6	1.60629	0.003601	-0.380877	0.003601	0	0	0	0
91.65	1.61819	0.026275	-0.368977	0.026275	0	0	0	0
91.7	1.68048	-0.015344	-0.30669	-0.015344	0	0	0	0
91.75	1.70005	0.025693	-0.287119	0.025693	0	0	0	0
91.8	1.6968	0.126153	-0.29037	0.126153	0	0	0	0
91.85	1.73185	0.131584	-0.255317	0.131584	0	0	0	0
91.9	1.57345	0.077207	-0.413718	0.077207	0	0	0	0
91.95	1.62476	0.114587	-0.362406	0.114587	0	0	0	0
92	1.65819	0.051743	-0.328984	0.051743	0	0	0	0
92.05	1.40925	0.090898	-0.577921	0.090898	0	0	0	0
92.1	1.37685	0.123553	-0.610321	0.123553	0	0	0	0
92.15	1.3183	0.140522	-0.668869	0.140522	0	0	0	0
92.2	1.51964	-0.042337	-0.467532	-0.042337	0	0	0	0
92.25	1.48493	-0.053062	-0.502235	-0.053062	0	0	0	0
92.3	1.58286	0.108813	-0.404306	0.108813	0	0	0	0
92.35	1.47157	0.002713	-0.515599	0.002713	0	0	0	0
92.4	1.59226	-0.044864	-0.39491	-0.044864	0	0	0	0
92.45	1.54793	-0.018268	-0.439236	-0.018268	0	0	0	0
92.5	1.45541	0.181445	-0.531756	0.181445	0	0	0	0
92.55	1.54459	0.084367	-0.442581	0.084367	0	0	0	0
92.6	1.52436	0.171886	-0.462809	0.171886	0	0	0	0
92.65	1.48951	0.142301	-0.497657	0.142301	0	0	0	0
92.7	1.55712	0.085129	-0.430045	0.085129	0	0	0	0
92.75	1.56943	0.162112	-0.417743	0.162112	0	0	0	0
92.8	1.51267	0.131842	-0.474496	0.131842	0	0	0	0
92.85	1.53555	0.187934	-0.451621	0.187934	0	0	0	0
92.9	1.49432	0.260883	-0.492854	0.260883	1.49432	0.260883	-0.492854	0.260883
92.95	1.40903	0.304133	-0.578136	0.304133	1.40903	0.304133	-0.578136	0.304133
93	1.3843	0.229222	-0.602869	0.229222	1.3843	0.229222	-0.602869	0.229222
93.05	1.38322	0.390947	-0.603955	0.390947	1.38322	0.390947	-0.603955	0.390947
93.1	1.29166	0.320048	-0.695509	0.320048	1.29166	0.320048	-0.695509	0.320048
93.15	1.50742	0.190382	-0.479747	0.190382	0	0	0	0
93.2	1.52896	0.13037	-0.458212	0.13037	0	0	0	0
93.25	1.57781	0.210976	-0.409358	0.210976	0	0	0	0
93.3	1.49135	0.120914	-0.495816	0.120914	0	0	0	0
93.35	1.45019	0.015832	-0.536982	0.015832	0	0	0	0
93.4	1.49165	0.074427	-0.49552	0.074427	0	0	0	0
93.45	1.4069	0.190913	-0.580266	0.190913	0	0	0	0
93.5	1.28322	0.137864	-0.703951	0.137864	0	0	0	0
93.55	1.2895	0.049579	-0.697674	0.049579	0	0	0	0
93.6	1.3178	-0.024515	-0.669369	-0.024515	0	0	0	0
93.65	1.28739	-0.043878	-0.699779	-0.043878	0	0	0	0
93.7	1.18659	0.054223	-0.800582	0.054223	0	0	0	0
93.75	1.2003	0.107783	-0.786868	0.107783	0	0	0	0
93.8	1.18138	0.137312	-0.805795	0.137312	0	0	0	0
93.85	1.15941	0.13248	-0.827757	0.13248	0	0	0	0
93.9	1.20951	0.141633	-0.777664	0.141633	0	0	0	0
93.95	1.17724	0.136923	-0.809934	0.136923	0	0	0	0
94	1.22533	0.209765	-0.761839	0.209765	1.22533	0.209765	-0.761839	0.209765
94.05	1.12392	0.20642	-0.863247	0.20642	1.12392	0.20642	-0.863247	0.20642
94.1	1.09268	0.167937	-0.894486	0.167937	1.09268	0.167937	-0.894486	0.167937
94.15	1.13453	0.182317	-0.852644	0.182317	1.13453	0.182317	-0.852644	0.182317
94.2	1.04066	0.153363	-0.946506	0.153363	1.04066	0.153363	-0.946506	0.153363
94.25	1.18006	0.18996	-0.807114	0.18996	1.18006	0.18996	-0.807114	0.18996
94.3	1.24358	0.268408	-0.743589	0.268408	1.24358	0.268408	-0.743589	0.268408
94.35	1.1925	0.087721	-0.794667	0.087721	0	0	0	0
94.4	1.25796	0.080626	-0.729207	0.080626	0	0	0	0
94.45	1.21175	0.190336	-0.775423	0.190336	1.21175	0.190336	-0.775423	0.190336
94.5	1.20569	0.185184	-0.781483	0.185184	1.20569	0.185184	-0.781483	0.185184
94.55	1.35672	0.155004	-0.630453	0.155004	0	0	0	0
94.6	1.30995	0.23919	-0.67722	0.23919	1.30995	0.23919	-0.67722	0.23919
94.65	1.35218	0.157186	-0.634989	0.157186	0	0	0	0
94.7	1.34783	0.081964	-0.639334	0.081964	0	0	0	0
94.75	1.37307	0.076876	-0.614097	0.076876	0	0	0	0
94.8	1.36536	0.135105	-0.621813	0.135105	0	0	0	0
94.85	1.36121	0.189324	-0.625964	0.189324	0	0	0	0
94.9	1.34968	0.136578	-0.637488	0.136578	0	0	0	0
94.95	1.42294	0.083875	-0.564226	0.083875	0	0	0	0
95	1.39666	0.021256	-0.590514	0.021256	0	0	0	0
95.05	1.41215	0.010383	-0.575017	0.010383	0	0	0	0
95.1	1.412	-0.019396	-0.57517	-0.019396	0	0	0	0
95.15	1.39884	-0.002246	-0.588335	-0.002246	0	0	0	0
95.2	1.415	-0.11689	-0.572167	-0.11689	0	0	0	0
95.25	1.36068	-0.141359	-0.626485	-0.141359	0	0	0	0
95.3	1.3678	-0.240324	-0.619369	-0.240324	1.3678	-0.240324	-0.619369	-0.240324
95.35	1.43507	-0.430088	-0.552101	-0.430088	1.43507	-0.430088	-0.552101	-0.430088
95.4	1.41311	-0.424199	-0.574059	-0.424199	1.41311	-0.424199	-0.574059	-0.424199
95.45	1.29093	-0.385403	-0.69624	-0.385403	1.29093	-0.385403	-0.69624	-0.385403
95.5	1.22277	-0.272548	-0.764403	-0.272548	1.22277	-0.272548	-0.764403	-0.272548
95.55	1.39421	-0.105393	-0.59296	-0.105393	0	0	0	0
95.6	1.42752	-0.005456	-0.559652	-0.005456	0	0	0	0
95.65	1.43849	0.074806	-0.548684	0.074806	0	0	0	0
95.7	1.44667	0.090129	-0.5405	0.090129	0	0	0	0
95.75	1.44319	0.071559	-0.543978	0.071559	0	0	0	0
95.8	1.46088	0.010796	-0.526285	0.010796	0	0	0	0
95.85	1.36538	-0.093722	-0.621794	-0.093722	0	0	0	0
95.9	1.31968	-0.022656	-0.667485	-0.022656	0	0	0	0
95.95	1.43096	0.03561	-0.556206	0.03561	0	0	0	0
96	1.50219	0.048177	-0.484984	0.048177	0	0	0	0
96.05	1.54875	-0.028003	-0.438416	-0.028003	0	0	0	0
96.1	1.52349	0.109629	-0.463676	0.109629	0	0	0	0
96.15	1.53707	0.179582	-0.450101	0.179582	0	0	0	0
96.2	1.50777	0.030172	-0.479401	0.030172	0	0	0	0
96.25	1.67322	-0.147271	-0.313953	-0.147271	0	0	0	0
96.3	1.44085	0.003391	-0.546323	0.003391	0	0	0	0
96.35	1.38213	0.084315	-0.605038	0.084315	0	0	0	0
96.4	1.35485	0.162928	-0.632316	0.162928	0	0	0	0
96.45	1.38247	0.048555	-0.604696	0.048555	0	0	0	0
96.5	1.27956	-0.168097	-0.707614	-0.168097	0	0	0	0
96.55	1.21522	-0.06217	-0.77195	-0.06217	0	0	0	0
96.6	1.27833	-0.061126	-0.708841	-0.061126	0	0	0	0
96.65	1.21564	0.00129	-0.771533	0.00129	0	0	0	0
96.7	1.14543	0.153648	-0.841738	0.153648	1.14543	0.153648	-0.841738	0.153648
96.75	1.23803	0.253402	-0.749136	0.253402	1.23803	0.253402	-0.749136	0.253402
96.8	1.39763	0.284333	-0.589536	0.284333	1.39763	0.284333	-0.589536	0.284333
96.85	1.55728	0.281192	-0.429891	0.281192	0	0	0	0
96.9	1.69334	0.236436	-0.293832	0.236436	0	0	0	0
96.95	1.64351	0.23722	-0.343664	0.23722	0	0	0	0
97	1.70494	0.219817	-0.282235	0.219817	0	0	0	0
97.05	1.60686	0.2252	-0.380313	0.2252	0	0	0	0
97.1	1.62458	0.266748	-0.362591	0.266748	0	0	0	0
97.15	1.64017	0.24375	-0.347003	0.24375	0	0	0	0
97.2	1.74661	0.175602	-0.240563	0.175602	0	0	0	0
97.25	1.78449	0.126918	-0.202679	0.126918	0	0	0	0
97.3	1.82659	0.129579	-0.160581	0.129579	0	0	0	0
97.35	1.82905	0.117628	-0.158123	0.117628	0	0	0	0
97.4	1.77563	0.141188	-0.211537	0.141188	0	0	0	0
97.45	1.72489	0.132763	-0.262278	0.132763	0	0	0	0
97.5	1.61423	0.13135	-0.372943	0.13135	0	0	0	0
97.55	1.54884	0.145535	-0.438332	0.145535	0	0	0	0
97.6	1.53042	0.138715	-0.45675	0.138715	0	0	0	0
97.65	1.5161	0.034939	-0.471068	0.034939	0	0	0	0
97.7	1.61752	-0.011593	-0.369654	-0.011593	0	0	0	0
97.75	1.54917	0.155273	-0.437997	0.155273	0	0	0	0
97.8	1.57653	0.149554	-0.410643	0.149554	0	0	0	0
97.85	1.67271	0.147685	-0.314464	0.147685	0	0	0	0
97.9	1.72261	0.210397	-0.264564	0.210397	0	0	0	0
97.95	1.85471	0.158779	-0.13246	0.158779	0	0	0	0
98	1.91026	0.102259	-0.076915	0.102259	0	0	0	0
98.05	2.01745	0.154449	0.030279	0.154449	0	0	0	0
98.1	1.98227	0.03255	-0.0049	0.03255	0	0	0	0
98.15	1.96329	-0.029312	-0.023875	-0.029312	0	0	0	0
98.2	1.93458	-0.020292	-0.052594	-0.020292	0	0	0	0
98.25	1.8202	8.6e-05	-0.166972	8.6e-05	0	0	0	0
98.3	1.87645	-0.044769	-0.110718	-0.044769	0	0	0	0
98.35	1.82983	-0.007407	-0.157341	-0.007407	0	0	0	0
98.4	1.79137	0.003164	-0.195798	0.003164	0	0	0	0
98.45	1.75409	0.019263	-0.233076	0.019263	0	0	0	0
98.5	1.81266	0.062151	-0.174507	0.062151	0	0	0	0
98.55	1.82486	0.163767	-0.162308	0.163767	0	0	0	0
98.6	1.83663	0.199044	-0.150537	0.199044	0	0	0	0
98.65	1.83529	0.160091	-0.151877	0.160091	0	0	0	0
98.7	1.87318	0.141729	-0.113987	0.141729	0	0	0	0
98.75	1.88148	0.101304	-0.105692	0.101304	0	0	0	0
98.8	1.88013	0.080136	-0.107038	0.080136	0	0	0	0
98.85	1.90701	0.058655	-0.08016	0.058655	0	0	0	0
98.9	1.89313	0.161763	-0.094036	0.161763	0	0	0	0
98.95	1.88823	0.077732	-0.098943	0.077732	0	0	0	0
99	1.89829	0.08767	-0.088881	0.08767	0	0	0	0
99.05	1.96714	0.084691	-0.02003	0.084691	0	0	0	0
99.1	1.90984	0.028599	-0.077328	0.028599	0	0	0	0
99.15	1.97219	-0.059707	-0.014982	-0.059707	0	0	0	0
99.2	1.8448	-0.1157	-0.142366	-0.1157	0	0	0	0
99.25	1.70965	-0.024839	-0.277525	-0.024839	0	0	0	0
99.3	1.83837	0.287757	-0.148805	0.287757	0	0	0	0
99.35	1.77769	0.23858	-0.209479	0.23858	0	0	0	0
99.4	1.7718	0.155619	-0.215372	0.155619	0	0	0	0
99.45	1.83605	0.119962	-0.151116	0.119962	0	0	0	0
99.5	1.96832	0.064914	-0.018845	0.064914	0	0	0	0
99.55	1.83551	0.036925	-0.151657	0.036925	0	0	0	0
99.6	1.96436	0.03064	-0.022808	0.03064	0	0	0	0
99.65	2.02742	-0.114035	0.040249	-0.114035	0	0	0	0
99.7	2.00015	-0.069848	0.01298	-0.069848	0	0	0	0
99.75	1.98449	-0.121562	-0.002684	-0.121562	0	0	0	0
99.8	1.94991	-0.095108	-0.037262	-0.095108	0	0	0	0
99.85	2.02032	0.003976	0.033154	0.003976	0	0	0	0
[truncated: 4,003 more rows]

## Sheet: Fig_10B_Vm_3_07_mps
	Entire Wind Data				Hole size >= 1
	u	w	u'	w'	u	w	u'	w'			Date	Time	Weather	Temp	Pressure	Humidity
0	2.62937	-0.068115	-0.438679	-0.068115	0	0	0	0			20161029	10:54 – 11:00	sunny	11.2°C	1029 hPa	0.8
0.05	2.67252	0.035908	-0.395525	0.035908	0	0	0	0
0.1	2.73272	0.22333	-0.335329	0.22333	0	0	0	0
0.15	2.52944	0.254163	-0.538608	0.254163	0	0	0	0
0.2	2.3688	0.256709	-0.699249	0.256709	0	0	0	0
0.25	2.28109	0.077206	-0.786959	0.077206	0	0	0	0
0.3	2.61086	0.226673	-0.457186	0.226673	0	0	0	0
0.35	2.48755	0.113638	-0.580499	0.113638	0	0	0	0
0.4	2.57321	0.190679	-0.494836	0.190679	0	0	0	0
0.45	2.49796	0.033967	-0.570092	0.033967	0	0	0	0
0.5	2.70515	-0.089058	-0.362898	-0.089058	0	0	0	0
0.55	2.77791	-0.039139	-0.290136	-0.039139	0	0	0	0
0.6	2.95694	-0.003104	-0.111106	-0.003104	0	0	0	0
0.65	2.94713	0.099693	-0.120918	0.099693	0	0	0	0
0.7	3.16445	-0.040811	0.0964	-0.040811	0	0	0	0
0.75	3.01992	-0.032672	-0.048128	-0.032672	0	0	0	0
0.8	2.94416	0.049256	-0.123883	0.049256	0	0	0	0
0.85	3.30378	-0.034296	0.235731	-0.034296	0	0	0	0
0.9	2.98468	-0.111949	-0.08337	-0.111949	0	0	0	0
0.95	2.7282	-0.046195	-0.339845	-0.046195	0	0	0	0
1	2.63137	-0.05562	-0.436681	-0.05562	0	0	0	0
1.05	2.67154	-0.214976	-0.396508	-0.214976	0	0	0	0
1.1	2.55411	0.255249	-0.513935	0.255249	0	0	0	0
1.15	2.22324	0.401949	-0.844807	0.401949	2.22324	0.401949	-0.844807	0.401949
1.2	2.28969	0.190364	-0.778355	0.190364	0	0	0	0
1.25	2.23781	0.012515	-0.83024	0.012515	0	0	0	0
1.3	2.28409	-0.167497	-0.783957	-0.167497	0	0	0	0
1.35	2.09299	-0.025713	-0.97506	-0.025713	0	0	0	0
1.4	1.93746	0.056049	-1.13059	0.056049	0	0	0	0
1.45	1.99521	0.205018	-1.07284	0.205018	0	0	0	0
1.5	2.26964	0.244713	-0.798413	0.244713	0	0	0	0
1.55	2.153	0.372519	-0.915047	0.372519	2.153	0.372519	-0.915047	0.372519
1.6	1.99402	0.215948	-1.07403	0.215948	0	0	0	0
1.65	1.90141	0.147793	-1.16664	0.147793	0	0	0	0
1.7	2.08857	0.276589	-0.979481	0.276589	2.08857	0.276589	-0.979481	0.276589
1.75	2.19199	0.184554	-0.876057	0.184554	0	0	0	0
1.8	2.28618	0.183537	-0.781873	0.183537	0	0	0	0
1.85	2.44436	0.092399	-0.623688	0.092399	0	0	0	0
1.9	2.46666	-0.036222	-0.601387	-0.036222	0	0	0	0
1.95	2.27637	-0.135326	-0.791676	-0.135326	0	0	0	0
2	2.39981	0.025753	-0.668232	0.025753	0	0	0	0
2.05	2.4769	0.01371	-0.591148	0.01371	0	0	0	0
2.1	2.34291	0.166088	-0.725134	0.166088	0	0	0	0
2.15	2.42647	0.133659	-0.641577	0.133659	0	0	0	0
2.2	2.46824	-0.005842	-0.599804	-0.005842	0	0	0	0
2.25	2.51654	-0.065346	-0.551506	-0.065346	0	0	0	0
2.3	2.45996	0.144995	-0.608089	0.144995	0	0	0	0
2.35	2.60062	0.126728	-0.467426	0.126728	0	0	0	0
2.4	2.6877	0.104481	-0.38035	0.104481	0	0	0	0
2.45	2.84103	0.071314	-0.22702	0.071314	0	0	0	0
2.5	2.94142	0.117915	-0.126632	0.117915	0	0	0	0
2.55	2.92047	0.008972	-0.147574	0.008972	0	0	0	0
2.6	2.59687	0.001704	-0.471181	0.001704	0	0	0	0
2.65	3.02662	-0.02038	-0.04143	-0.02038	0	0	0	0
2.7	3.44793	-0.105885	0.379878	-0.105885	0	0	0	0
2.75	3.455	-0.176995	0.386953	-0.176995	0	0	0	0
2.8	3.37687	-0.226899	0.308824	-0.226899	0	0	0	0
2.85	3.29854	-0.166778	0.23049	-0.166778	0	0	0	0
2.9	3.19909	-0.116459	0.131039	-0.116459	0	0	0	0
2.95	3.13999	-0.00597	0.071946	-0.00597	0	0	0	0
3	3.18774	0.042663	0.119696	0.042663	0	0	0	0
3.05	3.15485	0.022464	0.086799	0.022464	0	0	0	0
3.1	3.34783	-0.309733	0.27978	-0.309733	0	0	0	0
3.15	3.29903	-0.017788	0.230983	-0.017788	0	0	0	0
3.2	3.52304	0.381396	0.454987	0.381396	0	0	0	0
3.25	3.63228	-0.191704	0.564229	-0.191704	0	0	0	0
3.3	3.45076	-0.272778	0.38271	-0.272778	0	0	0	0
3.35	3.55738	-0.082688	0.489334	-0.082688	0	0	0	0
3.4	3.46135	-0.243419	0.3933	-0.243419	0	0	0	0
3.45	3.37074	-0.161494	0.302698	-0.161494	0	0	0	0
3.5	3.47566	-0.351938	0.407612	-0.351938	0	0	0	0
3.55	3.06061	0.220454	-0.00744	0.220454	0	0	0	0
3.6	3.14272	0.212089	0.074669	0.212089	0	0	0	0
3.65	3.27603	0.191406	0.207984	0.191406	0	0	0	0
3.7	3.3011	0.070682	0.233049	0.070682	0	0	0	0
3.75	3.36638	0.129586	0.29833	0.129586	0	0	0	0
3.8	3.47125	0.149171	0.403207	0.149171	0	0	0	0
3.85	3.52078	0.108731	0.452731	0.108731	0	0	0	0
3.9	3.49796	0.100003	0.429914	0.100003	0	0	0	0
3.95	3.38198	0.252542	0.313933	0.252542	0	0	0	0
4	3.45148	0.191978	0.383433	0.191978	0	0	0	0
4.05	3.34195	0.232359	0.273907	0.232359	0	0	0	0
4.1	3.36709	-0.018875	0.299043	-0.018875	0	0	0	0
4.15	3.39083	0.069885	0.322785	0.069885	0	0	0	0
4.2	3.43451	-0.06103	0.36646	-0.06103	0	0	0	0
4.25	3.52654	-0.070242	0.458491	-0.070242	0	0	0	0
4.3	3.6628	-0.12197	0.594751	-0.12197	0	0	0	0
4.35	3.50793	-0.241155	0.439885	-0.241155	0	0	0	0
4.4	3.48249	-0.023078	0.414443	-0.023078	0	0	0	0
4.45	3.492	-0.024261	0.423954	-0.024261	0	0	0	0
4.5	3.5129	0.026085	0.444849	0.026085	0	0	0	0
4.55	3.2345	-0.100723	0.166456	-0.100723	0	0	0	0
4.6	3.42206	0.048028	0.354008	0.048028	0	0	0	0
4.65	3.59076	-0.104667	0.522712	-0.104667	0	0	0	0
4.7	3.43114	-0.044206	0.363091	-0.044206	0	0	0	0
4.75	3.31138	-0.013538	0.243332	-0.013538	0	0	0	0
4.8	3.17551	-0.131659	0.107461	-0.131659	0	0	0	0
4.85	3.10647	-0.180971	0.038426	-0.180971	0	0	0	0
4.9	3.2324	-0.100201	0.164351	-0.100201	0	0	0	0
4.95	3.2416	0.111211	0.173554	0.111211	0	0	0	0
5	3.12143	0.184658	0.053382	0.184658	0	0	0	0
5.05	3.26155	0.183024	0.1935	0.183024	0	0	0	0
5.1	3.39198	0.209875	0.323935	0.209875	0	0	0	0
5.15	3.27601	0.027858	0.207964	0.027858	0	0	0	0
5.2	3.30519	-0.012428	0.237145	-0.012428	0	0	0	0
5.25	3.40302	-0.062323	0.334969	-0.062323	0	0	0	0
5.3	3.39306	-0.093291	0.325015	-0.093291	0	0	0	0
5.35	3.53966	-0.123072	0.471617	-0.123072	0	0	0	0
5.4	3.3991	-0.36389	0.331052	-0.36389	0	0	0	0
5.45	3.22229	-0.453679	0.154239	-0.453679	0	0	0	0
5.5	3.27314	-0.322116	0.205089	-0.322116	0	0	0	0
5.55	3.18938	-0.232817	0.121332	-0.232817	0	0	0	0
5.6	3.06783	-0.110585	-0.000213	-0.110585	0	0	0	0
5.65	3.01781	0.03412	-0.050235	0.03412	0	0	0	0
5.7	3.04615	-0.067521	-0.021898	-0.067521	0	0	0	0
5.75	3.04406	-0.088441	-0.023992	-0.088441	0	0	0	0
5.8	3.11274	-0.179084	0.044689	-0.179084	0	0	0	0
5.85	3.33272	-0.199089	0.264675	-0.199089	0	0	0	0
5.9	3.72688	-0.209687	0.658835	-0.209687	0	0	0	0
5.95	3.79739	-0.201985	0.729345	-0.201985	0	0	0	0
6	3.87144	-0.243791	0.803396	-0.243791	0	0	0	0
6.05	3.59572	0.218616	0.527667	0.218616	0	0	0	0
6.1	3.48607	0.239573	0.418025	0.239573	0	0	0	0
6.15	3.47543	0.159665	0.407386	0.159665	0	0	0	0
6.2	3.40571	0.069231	0.337661	0.069231	0	0	0	0
6.25	3.32573	-0.18852	0.257682	-0.18852	0	0	0	0
6.3	3.32845	-0.088036	0.260398	-0.088036	0	0	0	0
6.35	3.44645	-0.089555	0.378397	-0.089555	0	0	0	0
6.4	3.51315	-0.110664	0.445097	-0.110664	0	0	0	0
6.45	3.43419	2.5e-05	0.366142	2.5e-05	0	0	0	0
6.5	3.59997	0.038028	0.531921	0.038028	0	0	0	0
6.55	3.78288	-0.074177	0.714831	-0.074177	0	0	0	0
6.6	3.74998	0.124964	0.68193	0.124964	0	0	0	0
6.65	3.77063	0.124186	0.702579	0.124186	0	0	0	0
6.7	3.34157	-0.091221	0.273521	-0.091221	0	0	0	0
6.75	3.29156	-0.381267	0.223515	-0.381267	0	0	0	0
6.8	3.40544	-0.454496	0.337393	-0.454496	0	0	0	0
6.85	3.41737	-0.521931	0.349326	-0.521931	0	0	0	0
6.9	3.40798	-0.270268	0.339933	-0.270268	0	0	0	0
6.95	3.259	-0.198944	0.190948	-0.198944	0	0	0	0
7	3.28873	-0.120219	0.22068	-0.120219	0	0	0	0
7.05	3.66849	-0.264846	0.600443	-0.264846	0	0	0	0
7.1	3.78836	-0.125984	0.720311	-0.125984	0	0	0	0
7.15	3.58831	-0.038674	0.520257	-0.038674	0	0	0	0
7.2	3.35616	0.376546	0.288113	0.376546	0	0	0	0
7.25	3.08158	0.309769	0.013537	0.309769	0	0	0	0
7.3	3.23444	0.530282	0.166392	0.530282	0	0	0	0
7.35	3.08982	0.179199	0.021776	0.179199	0	0	0	0
7.4	3.37421	0.006895	0.306164	0.006895	0	0	0	0
7.45	3.3455	0.067702	0.277451	0.067702	0	0	0	0
7.5	3.25604	-0.011435	0.187997	-0.011435	0	0	0	0
7.55	3.19968	-0.162922	0.131636	-0.162922	0	0	0	0
7.6	3.36908	-0.124124	0.301034	-0.124124	0	0	0	0
7.65	3.34339	-0.152804	0.27534	-0.152804	0	0	0	0
7.7	3.34509	0.017706	0.27704	0.017706	0	0	0	0
7.75	3.24374	-0.180811	0.175692	-0.180811	0	0	0	0
7.8	3.24617	0.040672	0.178121	0.040672	0	0	0	0
7.85	3.15625	-0.180968	0.088202	-0.180968	0	0	0	0
7.9	3.364	-0.160393	0.295948	-0.160393	0	0	0	0
7.95	3.29404	-0.17232	0.225994	-0.17232	0	0	0	0
8	3.11723	-0.140585	0.049185	-0.140585	0	0	0	0
8.05	3.30236	-0.271369	0.234312	-0.271369	0	0	0	0
8.1	3.3064	0.100128	0.238349	0.100128	0	0	0	0
8.15	3.29789	0.071719	0.229845	0.071719	0	0	0	0
8.2	3.36783	0.071119	0.299783	0.071119	0	0	0	0
8.25	3.69606	-0.111696	0.628011	-0.111696	0	0	0	0
8.3	3.67793	-0.182665	0.609879	-0.182665	0	0	0	0
8.35	3.70588	-0.154052	0.637828	-0.154052	0	0	0	0
8.4	3.43372	0.066311	0.365675	0.066311	0	0	0	0
8.45	3.83758	-0.156452	0.769531	-0.156452	0	0	0	0
8.5	3.77533	-0.192375	0.707283	-0.192375	0	0	0	0
8.55	3.89511	-0.105791	0.827061	-0.105791	0	0	0	0
8.6	3.79603	-0.137245	0.727979	-0.137245	0	0	0	0
8.65	3.67758	-0.186083	0.609531	-0.186083	0	0	0	0
8.7	3.52022	-0.283987	0.452169	-0.283987	0	0	0	0
8.75	3.36711	-0.364107	0.299062	-0.364107	0	0	0	0
8.8	3.43704	-0.255921	0.368994	-0.255921	0	0	0	0
8.85	3.51956	-0.363982	0.451512	-0.363982	0	0	0	0
8.9	3.29972	-0.243423	0.231675	-0.243423	0	0	0	0
8.95	3.16458	-0.403076	0.096528	-0.403076	0	0	0	0
9	3.17492	-0.134221	0.106876	-0.134221	0	0	0	0
9.05	3.18855	-0.055433	0.120498	-0.055433	0	0	0	0
9.1	3.25422	-0.104008	0.186175	-0.104008	0	0	0	0
9.15	3.24251	-0.072842	0.174466	-0.072842	0	0	0	0
9.2	3.15252	0.017566	0.084471	0.017566	0	0	0	0
9.25	2.94581	0.008251	-0.122239	0.008251	0	0	0	0
9.3	3.01558	-0.063004	-0.052467	-0.063004	0	0	0	0
9.35	3.22856	0.194128	0.160513	0.194128	0	0	0	0
9.4	3.10732	0.45548	0.039276	0.45548	0	0	0	0
9.45	3.34146	0.072871	0.273409	0.072871	0	0	0	0
9.5	3.42279	-0.056327	0.354739	-0.056327	0	0	0	0
9.55	2.97601	0.228904	-0.092034	0.228904	0	0	0	0
9.6	3.23763	0.244572	0.169586	0.244572	0	0	0	0
9.65	3.0169	0.48848	-0.051151	0.48848	0	0	0	0
9.7	3.31922	0.175853	0.251174	0.175853	0	0	0	0
9.75	3.39838	0.389298	0.330334	0.389298	0	0	0	0
9.8	3.37909	0.032452	0.311042	0.032452	0	0	0	0
9.85	3.23958	-0.043331	0.171537	-0.043331	0	0	0	0
9.9	3.22166	-0.200101	0.153613	-0.200101	0	0	0	0
9.95	3.08479	0.041179	0.016745	0.041179	0	0	0	0
10	3.1133	0.27235	0.04525	0.27235	0	0	0	0
10.05	2.97681	0.224018	-0.091241	0.224018	0	0	0	0
10.1	2.95988	0.075068	-0.10817	0.075068	0	0	0	0
10.15	2.71177	0.338396	-0.356281	0.338396	0	0	0	0
10.2	2.60147	0.43769	-0.466577	0.43769	0	0	0	0
10.25	2.74144	0.260002	-0.326607	0.260002	0	0	0	0
10.3	2.93125	0.127923	-0.1368	0.127923	0	0	0	0
10.35	2.78369	0.205277	-0.284355	0.205277	0	0	0	0
10.4	2.83925	0.090331	-0.228801	0.090331	0	0	0	0
10.45	3.29927	0.116057	0.231224	0.116057	0	0	0	0
10.5	3.09978	0.36056	0.03173	0.36056	0	0	0	0
10.55	3.17061	0.368896	0.102557	0.368896	0	0	0	0
10.6	2.919	0.637576	-0.14905	0.637576	0	0	0	0
10.65	2.98306	0.449792	-0.084988	0.449792	0	0	0	0
10.7	2.98057	0.301691	-0.087481	0.301691	0	0	0	0
10.75	3.23987	0.08271	0.171823	0.08271	0	0	0	0
10.8	3.03947	-0.054676	-0.028582	-0.054676	0	0	0	0
10.85	2.83833	-0.193042	-0.229713	-0.193042	0	0	0	0
10.9	3.11868	-0.165793	0.050633	-0.165793	0	0	0	0
10.95	2.96721	-0.34454	-0.100838	-0.34454	0	0	0	0
11	2.87506	-0.242463	-0.19299	-0.242463	0	0	0	0
11.05	2.76369	-0.101171	-0.304362	-0.101171	0	0	0	0
11.1	2.7344	-0.020948	-0.333644	-0.020948	0	0	0	0
11.15	2.75271	0.075552	-0.315335	0.075552	0	0	0	0
11.2	2.64457	0.105701	-0.42348	0.105701	0	0	0	0
11.25	2.62114	0.217921	-0.446911	0.217921	0	0	0	0
11.3	2.42393	0.275838	-0.644122	0.275838	0	0	0	0
11.35	2.7201	0.007503	-0.347949	0.007503	0	0	0	0
11.4	2.84583	-0.224404	-0.22222	-0.224404	0	0	0	0
11.45	2.85225	-0.354895	-0.215794	-0.354895	0	0	0	0
11.5	3.05134	0.0129	-0.016709	0.0129	0	0	0	0
11.55	2.75549	0.3134	-0.312556	0.3134	0	0	0	0
11.6	2.93768	0.242554	-0.130369	0.242554	0	0	0	0
11.65	3.0457	0.111544	-0.022349	0.111544	0	0	0	0
11.7	2.88653	0.053031	-0.181515	0.053031	0	0	0	0
11.75	2.99736	0.05292	-0.070692	0.05292	0	0	0	0
11.8	3.02698	0.022652	-0.041071	0.022652	0	0	0	0
11.85	3.04779	0.132464	-0.020255	0.132464	0	0	0	0
11.9	2.87256	0.033605	-0.195482	0.033605	0	0	0	0
11.95	2.80207	0.015114	-0.265975	0.015114	0	0	0	0
12	2.66628	0.096728	-0.401763	0.096728	0	0	0	0
12.05	2.81279	0.353285	-0.255255	0.353285	0	0	0	0
12.1	2.7102	0.245515	-0.357849	0.245515	0	0	0	0
12.15	2.84343	0.194747	-0.224614	0.194747	0	0	0	0
12.2	2.78005	0.264884	-0.287994	0.264884	0	0	0	0
12.25	2.80948	0.215907	-0.25857	0.215907	0	0	0	0
12.3	2.66961	-0.05208	-0.398439	-0.05208	0	0	0	0
12.35	2.68863	0.168991	-0.379416	0.168991	0	0	0	0
12.4	2.72727	0.190783	-0.340776	0.190783	0	0	0	0
12.45	2.96816	0.040948	-0.099884	0.040948	0	0	0	0
12.5	3.62171	0.220596	0.553664	0.220596	0	0	0	0
12.55	3.28088	0.63036	0.212836	0.63036	0	0	0	0
12.6	3.68153	0.134458	0.61348	0.134458	0	0	0	0
12.65	3.88721	-0.136923	0.819161	-0.136923	0	0	0	0
12.7	3.87309	-0.043805	0.805038	-0.043805	0	0	0	0
12.75	3.72842	0.178026	0.660367	0.178026	0	0	0	0
12.8	3.28301	0.17462	0.214961	0.17462	0	0	0	0
12.85	3.80443	0.020859	0.736378	0.020859	0	0	0	0
12.9	4.02108	-0.16633	0.953032	-0.16633	0	0	0	0
12.95	3.95295	-0.044502	0.884898	-0.044502	0	0	0	0
13	4.07853	-0.054354	1.01049	-0.054354	0	0	0	0
13.05	3.84632	0.004658	0.778274	0.004658	0	0	0	0
13.1	3.79556	-0.124876	0.727517	-0.124876	0	0	0	0
13.15	3.59948	-0.234191	0.531437	-0.234191	0	0	0	0
13.2	3.71585	0.002956	0.647803	0.002956	0	0	0	0
13.25	3.72635	-0.008338	0.658302	-0.008338	0	0	0	0
13.3	3.75924	0.044877	0.69119	0.044877	0	0	0	0
13.35	3.76915	-0.055801	0.7011	-0.055801	0	0	0	0
13.4	3.88501	-0.125698	0.816958	-0.125698	0	0	0	0
13.45	3.95858	-0.005157	0.890535	-0.005157	0	0	0	0
13.5	4.11364	0.192835	1.04559	0.192835	0	0	0	0
13.55	4.13764	-0.056748	1.0696	-0.056748	0	0	0	0
13.6	3.98112	0.070312	0.913072	0.070312	0	0	0	0
13.65	3.7314	-0.140218	0.663352	-0.140218	0	0	0	0
13.7	3.58286	0.135411	0.514817	0.135411	0	0	0	0
13.75	3.62048	0.056174	0.552432	0.056174	0	0	0	0
13.8	3.31456	0.086957	0.246517	0.086957	0	0	0	0
13.85	3.25442	0.187041	0.186369	0.187041	0	0	0	0
13.9	3.35561	0.137079	0.287559	0.137079	0	0	0	0
13.95	3.59221	0.236439	0.52416	0.236439	0	0	0	0
14	3.65316	-0.027	0.585115	-0.027	0	0	0	0
14.05	3.32752	0.084686	0.259468	0.084686	0	0	0	0
14.1	3.01706	0.108961	-0.050992	0.108961	0	0	0	0
14.15	2.87527	0.341793	-0.192781	0.341793	0	0	0	0
14.2	2.92222	0.048987	-0.145829	0.048987	0	0	0	0
14.25	2.66205	-0.109135	-0.405997	-0.109135	0	0	0	0
14.3	2.68092	0.021548	-0.387129	0.021548	0	0	0	0
14.35	2.70603	0.020836	-0.362017	0.020836	0	0	0	0
14.4	2.42377	0.070512	-0.644274	0.070512	0	0	0	0
14.45	2.38518	-0.208592	-0.682866	-0.208592	0	0	0	0
14.5	2.59771	0.090247	-0.470337	0.090247	0	0	0	0
14.55	2.6111	0.383973	-0.456952	0.383973	0	0	0	0
14.6	2.76867	0.089701	-0.299372	0.089701	0	0	0	0
14.65	2.5575	-0.006726	-0.510542	-0.006726	0	0	0	0
14.7	2.24057	0.336952	-0.827483	0.336952	2.24057	0.336952	-0.827483	0.336952
14.75	2.45981	0.103896	-0.60824	0.103896	0	0	0	0
14.8	2.60421	0.030619	-0.463834	0.030619	0	0	0	0
14.85	2.81083	-0.070295	-0.257218	-0.070295	0	0	0	0
14.9	2.97046	-0.029613	-0.097591	-0.029613	0	0	0	0
14.95	2.83631	-0.396943	-0.231737	-0.396943	0	0	0	0
15	2.69423	-0.236862	-0.373814	-0.236862	0	0	0	0
15.05	2.6741	-0.196238	-0.393945	-0.196238	0	0	0	0
15.1	2.583	-0.264939	-0.485048	-0.264939	0	0	0	0
15.15	2.90014	-0.290784	-0.167907	-0.290784	0	0	0	0
15.2	2.80165	-0.020196	-0.266401	-0.020196	0	0	0	0
15.25	2.44657	-0.048025	-0.621479	-0.048025	0	0	0	0
15.3	2.35953	0.021722	-0.708515	0.021722	0	0	0	0
15.35	2.43759	-0.197091	-0.630461	-0.197091	0	0	0	0
15.4	2.40056	-0.065478	-0.667489	-0.065478	0	0	0	0
15.45	2.39802	-0.095847	-0.670023	-0.095847	0	0	0	0
15.5	2.41383	-0.116419	-0.654217	-0.116419	0	0	0	0
15.55	2.3068	-0.365252	-0.761252	-0.365252	2.3068	-0.365252	-0.761252	-0.365252
15.6	2.63648	-0.106285	-0.431567	-0.106285	0	0	0	0
15.65	2.5434	0.110426	-0.524643	0.110426	0	0	0	0
15.7	2.04755	0.312723	-1.02049	0.312723	2.04755	0.312723	-1.02049	0.312723
15.75	1.85582	0.344896	-1.21223	0.344896	1.85582	0.344896	-1.21223	0.344896
15.8	2.18519	0.260886	-0.882862	0.260886	0	0	0	0
15.85	2.5619	0.311899	-0.506148	0.311899	0	0	0	0
15.9	2.80001	0.203813	-0.26804	0.203813	0	0	0	0
15.95	2.92551	0.375472	-0.142538	0.375472	0	0	0	0
16	2.986	0.272563	-0.082052	0.272563	0	0	0	0
16.05	2.98801	-0.184751	-0.080035	-0.184751	0	0	0	0
16.1	2.94071	-0.274203	-0.127336	-0.274203	0	0	0	0
16.15	2.74447	-0.459134	-0.323577	-0.459134	0	0	0	0
16.2	2.58337	-0.20915	-0.484674	-0.20915	0	0	0	0
16.25	2.44884	-0.507639	-0.619211	-0.507639	2.44884	-0.507639	-0.619211	-0.507639
16.3	2.50954	-0.537056	-0.558505	-0.537056	2.50954	-0.537056	-0.558505	-0.537056
16.35	2.59091	-0.018791	-0.477139	-0.018791	0	0	0	0
16.4	2.71504	0.301632	-0.353005	0.301632	0	0	0	0
16.45	2.7832	0.070005	-0.284851	0.070005	0	0	0	0
16.5	2.80448	0.147391	-0.26357	0.147391	0	0	0	0
16.55	3.00172	0.195622	-0.066332	0.195622	0	0	0	0
16.6	2.7186	0.147421	-0.349448	0.147421	0	0	0	0
16.65	3.04625	-0.112332	-0.021796	-0.112332	0	0	0	0
16.7	3.39551	-0.146598	0.327465	-0.146598	0	0	0	0
16.75	3.5778	-0.152242	0.509747	-0.152242	0	0	0	0
16.8	3.29454	0.462273	0.226494	0.462273	0	0	0	0
16.85	3.56304	0.136652	0.494989	0.136652	0	0	0	0
16.9	3.1588	0.092144	0.090755	0.092144	0	0	0	0
16.95	3.39767	-0.199516	0.329623	-0.199516	0	0	0	0
17	3.5609	-0.123329	0.492853	-0.123329	0	0	0	0
17.05	3.67784	0.004571	0.609792	0.004571	0	0	0	0
17.1	3.07591	-0.387436	0.007867	-0.387436	0	0	0	0
17.15	3.22604	-0.084347	0.157995	-0.084347	0	0	0	0
17.2	3.00317	0.049977	-0.064875	0.049977	0	0	0	0
17.25	3.08159	-0.029235	0.013545	-0.029235	0	0	0	0
17.3	3.02869	0.190856	-0.039352	0.190856	0	0	0	0
17.35	2.68303	0.213695	-0.385018	0.213695	0	0	0	0
17.4	3.00773	-0.233939	-0.060318	-0.233939	0	0	0	0
17.45	3.05509	0.044474	-0.01296	0.044474	0	0	0	0
17.5	2.8313	-0.015506	-0.236742	-0.015506	0	0	0	0
17.55	2.6777	0.344325	-0.390345	0.344325	0	0	0	0
17.6	2.8095	0.364242	-0.258545	0.364242	0	0	0	0
17.65	2.6429	0.255321	-0.425143	0.255321	0	0	0	0
17.7	2.95995	0.065058	-0.108095	0.065058	0	0	0	0
17.75	2.70971	0.239434	-0.358338	0.239434	0	0	0	0
17.8	2.70996	0.05896	-0.35809	0.05896	0	0	0	0
17.85	2.63145	-0.099691	-0.436601	-0.099691	0	0	0	0
17.9	2.67058	-0.261534	-0.397472	-0.261534	0	0	0	0
17.95	2.51923	0.021578	-0.548821	0.021578	0	0	0	0
18	3.18355	-0.248162	0.115501	-0.248162	0	0	0	0
18.05	3.21644	-0.125744	0.148394	-0.125744	0	0	0	0
18.1	3.06586	-0.046746	-0.002189	-0.046746	0	0	0	0
18.15	3.34058	-0.13004	0.272537	-0.13004	0	0	0	0
18.2	3.3577	0.161543	0.289651	0.161543	0	0	0	0
18.25	3.39858	-0.089523	0.330527	-0.089523	0	0	0	0
18.3	3.16108	0.193796	0.093034	0.193796	0	0	0	0
18.35	3.27346	-0.048646	0.205409	-0.048646	0	0	0	0
18.4	3.37612	0.121331	0.308071	0.121331	0	0	0	0
18.45	3.35093	0.093329	0.282879	0.093329	0	0	0	0
18.5	3.41453	-0.098525	0.346484	-0.098525	0	0	0	0
18.55	3.57666	-0.179748	0.508611	-0.179748	0	0	0	0
18.6	3.55729	-0.041368	0.489247	-0.041368	0	0	0	0
18.65	3.47891	0.080153	0.410862	0.080153	0	0	0	0
18.7	3.68778	-0.141609	0.619735	-0.141609	0	0	0	0
18.75	3.90385	-0.172077	0.835804	-0.172077	0	0	0	0
18.8	3.80409	-0.222276	0.736047	-0.222276	0	0	0	0
18.85	3.20743	-0.040223	0.139384	-0.040223	0	0	0	0
18.9	3.40404	-0.102691	0.335996	-0.102691	0	0	0	0
18.95	3.37909	-0.061741	0.311047	-0.061741	0	0	0	0
19	3.37497	-0.018659	0.306921	-0.018659	0	0	0	0
19.05	3.37791	-0.01236	0.309858	-0.01236	0	0	0	0
19.1	3.2329	-0.129339	0.164853	-0.129339	0	0	0	0
19.15	3.15313	0.029856	0.085081	0.029856	0	0	0	0
19.2	2.85134	0.594797	-0.216705	0.594797	0	0	0	0
19.25	3.15645	0.342745	0.088398	0.342745	0	0	0	0
19.3	3.33626	0.261209	0.268216	0.261209	0	0	0	0
19.35	3.11561	0.264855	0.047561	0.264855	0	0	0	0
19.4	3.42361	0.043666	0.355561	0.043666	0	0	0	0
19.45	3.39594	0.251107	0.327888	0.251107	0	0	0	0
19.5	3.73436	0.219756	0.666309	0.219756	0	0	0	0
19.55	3.95631	0.328017	0.888259	0.328017	3.95631	0.328017	0.888259	0.328017
19.6	3.64875	0.330074	0.580707	0.330074	0	0	0	0
19.65	3.96814	-0.055242	0.900095	-0.055242	0	0	0	0
19.7	3.2733	0.106849	0.205247	0.106849	0	0	0	0
19.75	2.96951	-0.058669	-0.098537	-0.058669	0	0	0	0
19.8	3.15394	-0.087528	0.085895	-0.087528	0	0	0	0
19.85	2.97014	-0.187292	-0.09791	-0.187292	0	0	0	0
19.9	2.81337	-0.007603	-0.254675	-0.007603	0	0	0	0
19.95	2.71728	-0.025388	-0.350763	-0.025388	0	0	0	0
20	2.88939	0.042556	-0.178656	0.042556	0	0	0	0
20.05	2.9216	-0.046846	-0.14645	-0.046846	0	0	0	0
20.1	3.1277	-0.020196	0.059653	-0.020196	0	0	0	0
20.15	2.92896	0.04218	-0.139083	0.04218	0	0	0	0
20.2	2.67698	0.153737	-0.39107	0.153737	0	0	0	0
20.25	2.84998	0.06293	-0.218065	0.06293	0	0	0	0
20.3	2.77999	0.364028	-0.288057	0.364028	0	0	0	0
20.35	3.15814	0.358018	0.09009	0.358018	0	0	0	0
20.4	2.98673	0.317815	-0.081315	0.317815	0	0	0	0
20.45	2.92403	0.268971	-0.144022	0.268971	0	0	0	0
20.5	2.96358	0.388553	-0.104468	0.388553	0	0	0	0
20.55	3.07584	-0.032645	0.007787	-0.032645	0	0	0	0
20.6	3.36606	-0.044632	0.29801	-0.044632	0	0	0	0
20.65	3.38625	-0.106498	0.3182	-0.106498	0	0	0	0
20.7	3.65086	-0.30698	0.582815	-0.30698	0	0	0	0
20.75	3.70926	-0.138764	0.641213	-0.138764	0	0	0	0
20.8	3.67359	-0.169596	0.605539	-0.169596	0	0	0	0
20.85	3.70983	-0.068769	0.641788	-0.068769	0	0	0	0
20.9	3.86157	-0.129731	0.793518	-0.129731	0	0	0	0
20.95	3.68315	-0.130311	0.615103	-0.130311	0	0	0	0
21	4.15482	-0.079464	1.08677	-0.079464	0	0	0	0
21.05	3.7091	-0.158762	0.641048	-0.158762	0	0	0	0
21.1	3.68719	-0.037936	0.61914	-0.037936	0	0	0	0
21.15	3.76518	-0.018738	0.697135	-0.018738	0	0	0	0
21.2	3.45888	0.043855	0.390832	0.043855	0	0	0	0
21.25	3.6936	-0.020423	0.62555	-0.020423	0	0	0	0
21.3	3.75504	-0.068634	0.686995	-0.068634	0	0	0	0
21.35	3.86099	-0.199726	0.792943	-0.199726	0	0	0	0
21.4	3.84219	-0.119532	0.774143	-0.119532	0	0	0	0
21.45	3.66838	-0.265418	0.600328	-0.265418	0	0	0	0
21.5	3.68033	-0.287278	0.612282	-0.287278	0	0	0	0
21.55	3.82718	0.062451	0.759131	0.062451	0	0	0	0
21.6	3.42875	-0.085832	0.360703	-0.085832	0	0	0	0
21.65	3.10402	-0.122945	0.035974	-0.122945	0	0	0	0
21.7	2.9747	0.068915	-0.093349	0.068915	0	0	0	0
21.75	2.83196	0.080865	-0.236084	0.080865	0	0	0	0
21.8	2.72351	0.324133	-0.344541	0.324133	0	0	0	0
21.85	2.73379	0.073608	-0.33426	0.073608	0	0	0	0
21.9	2.88785	0.025235	-0.180202	0.025235	0	0	0	0
21.95	2.89845	0.133814	-0.169593	0.133814	0	0	0	0
22	2.9902	0.129716	-0.077849	0.129716	0	0	0	0
22.05	3.73758	-0.066671	0.669535	-0.066671	0	0	0	0
22.1	3.72929	-0.058972	0.661244	-0.058972	0	0	0	0
22.15	3.70442	0.080076	0.636376	0.080076	0	0	0	0
22.2	3.80846	-0.148575	0.740411	-0.148575	0	0	0	0
22.25	3.4335	-0.125327	0.365454	-0.125327	0	0	0	0
22.3	3.19806	0.075002	0.130014	0.075002	0	0	0	0
22.35	3.24082	0.095606	0.172771	0.095606	0	0	0	0
22.4	3.25472	-0.044012	0.186668	-0.044012	0	0	0	0
22.45	3.28027	-0.233226	0.212222	-0.233226	0	0	0	0
22.5	3.02542	-0.167334	-0.042632	-0.167334	0	0	0	0
22.55	3.02616	-0.077341	-0.041892	-0.077341	0	0	0	0
22.6	2.93994	-0.196111	-0.128111	-0.196111	0	0	0	0
22.65	3.05315	-0.188527	-0.014896	-0.188527	0	0	0	0
22.7	3.09885	-0.046102	0.0308	-0.046102	0	0	0	0
22.75	2.96095	-0.066297	-0.107102	-0.066297	0	0	0	0
22.8	3.37301	-0.102039	0.304961	-0.102039	0	0	0	0
22.85	3.60678	-0.145958	0.538732	-0.145958	0	0	0	0
22.9	3.71549	-0.194141	0.647438	-0.194141	0	0	0	0
22.95	3.51673	-0.192315	0.448678	-0.192315	0	0	0	0
23	3.51424	-0.05175	0.446189	-0.05175	0	0	0	0
23.05	3.78805	-0.121907	0.720005	-0.121907	0	0	0	0
23.1	3.81854	-0.062164	0.750488	-0.062164	0	0	0	0
23.15	3.73522	0.187398	0.667174	0.187398	0	0	0	0
23.2	3.19782	0.045004	0.129768	0.045004	0	0	0	0
23.25	3.41209	0.244347	0.34404	0.244347	0	0	0	0
23.3	3.87544	-0.54146	0.807396	-0.54146	3.87544	-0.54146	0.807396	-0.54146
23.35	3.26251	-0.282527	0.19446	-0.282527	0	0	0	0
23.4	3.70895	-0.251219	0.640899	-0.251219	0	0	0	0
23.45	3.67072	0.078588	0.602674	0.078588	0	0	0	0
23.5	3.23405	0.055145	0.166004	0.055145	0	0	0	0
23.55	3.51765	-0.494517	0.449602	-0.494517	0	0	0	0
23.6	3.16245	-0.053564	0.094402	-0.053564	0	0	0	0
23.65	3.49177	-0.143712	0.42372	-0.143712	0	0	0	0
23.7	3.8475	-0.075948	0.779458	-0.075948	0	0	0	0
23.75	4.04566	-0.118428	0.977617	-0.118428	0	0	0	0
23.8	3.94697	-0.205054	0.878921	-0.205054	0	0	0	0
23.85	4.26317	-0.406559	1.19512	-0.406559	4.26317	-0.406559	1.19512	-0.406559
23.9	4.1655	-0.306995	1.09745	-0.306995	4.1655	-0.306995	1.09745	-0.306995
23.95	4.15018	-0.207496	1.08213	-0.207496	0	0	0	0
24	3.86394	-0.353135	0.795889	-0.353135	3.86394	-0.353135	0.795889	-0.353135
24.05	3.83413	-0.332879	0.76608	-0.332879	3.83413	-0.332879	0.76608	-0.332879
24.1	3.89124	-0.263964	0.823196	-0.263964	0	0	0	0
24.15	3.92678	-0.273075	0.858728	-0.273075	0	0	0	0
24.2	3.56336	-0.132194	0.495311	-0.132194	0	0	0	0
24.25	3.36992	-0.261487	0.301876	-0.261487	0	0	0	0
24.3	3.33553	0.009865	0.267477	0.009865	0	0	0	0
24.35	2.60175	0.376495	-0.466295	0.376495	0	0	0	0
24.4	2.74414	0.245629	-0.323909	0.245629	0	0	0	0
24.45	2.78959	0.077777	-0.278452	0.077777	0	0	0	0
24.5	3.28174	0.223356	0.213696	0.223356	0	0	0	0
24.55	2.99585	0.650613	-0.072198	0.650613	0	0	0	0
24.6	3.13921	0.179694	0.071162	0.179694	0	0	0	0
24.65	2.96712	-0.055445	-0.10093	-0.055445	0	0	0	0
24.7	3.0323	0.123069	-0.035747	0.123069	0	0	0	0
24.75	3.13069	0.094583	0.062642	0.094583	0	0	0	0
24.8	2.87048	-0.030667	-0.197566	-0.030667	0	0	0	0
24.85	2.83952	-0.063485	-0.228531	-0.063485	0	0	0	0
24.9	2.94895	-0.268935	-0.119101	-0.268935	0	0	0	0
24.95	2.65358	0.146433	-0.414466	0.146433	0	0	0	0
25	2.79256	0.306902	-0.275488	0.306902	0	0	0	0
25.05	2.99315	0.474787	-0.074893	0.474787	0	0	0	0
25.1	2.61132	0.383556	-0.456732	0.383556	0	0	0	0
25.15	2.92162	0.352252	-0.14643	0.352252	0	0	0	0
25.2	2.62602	0.382136	-0.442024	0.382136	0	0	0	0
25.25	2.83707	0.482169	-0.230977	0.482169	0	0	0	0
25.3	2.60636	0.466853	-0.461691	0.466853	0	0	0	0
25.35	2.58462	0.558621	-0.483423	0.558621	2.58462	0.558621	-0.483423	0.558621
25.4	2.24763	0.565412	-0.820418	0.565412	2.24763	0.565412	-0.820418	0.565412
25.45	2.38732	0.435444	-0.68073	0.435444	2.38732	0.435444	-0.68073	0.435444
25.5	2.56888	-0.026018	-0.49917	-0.026018	0	0	0	0
25.55	2.56055	-0.069778	-0.507497	-0.069778	0	0	0	0
25.6	2.76118	0.021146	-0.306871	0.021146	0	0	0	0
25.65	2.62056	0.403044	-0.447487	0.403044	0	0	0	0
25.7	2.82346	0.299575	-0.244584	0.299575	0	0	0	0
25.75	2.92261	0.238019	-0.14544	0.238019	0	0	0	0
25.8	2.87637	0.023126	-0.191679	0.023126	0	0	0	0
25.85	2.63864	0.097372	-0.429405	0.097372	0	0	0	0
25.9	2.72708	0.206197	-0.340965	0.206197	0	0	0	0
25.95	2.71559	0.119195	-0.352453	0.119195	0	0	0	0
26	2.72143	0.298319	-0.346614	0.298319	0	0	0	0
26.05	2.92022	0.115402	-0.147828	0.115402	0	0	0	0
26.1	2.96757	0.063189	-0.100477	0.063189	0	0	0	0
26.15	3.05933	-0.218112	-0.008715	-0.218112	0	0	0	0
26.2	3.61884	-0.611586	0.550796	-0.611586	3.61884	-0.611586	0.550796	-0.611586
26.25	3.54295	-0.19201	0.474906	-0.19201	0	0	0	0
26.3	3.32982	-0.02754	0.261771	-0.02754	0	0	0	0
26.35	3.40789	-0.125584	0.339845	-0.125584	0	0	0	0
26.4	3.4199	0.091194	0.351848	0.091194	0	0	0	0
26.45	3.21651	0.37995	0.14846	0.37995	0	0	0	0
26.5	3.30527	-0.002429	0.237227	-0.002429	0	0	0	0
26.55	3.78118	0.253497	0.713129	0.253497	0	0	0	0
26.6	3.8015	0.297979	0.733452	0.297979	0	0	0	0
26.65	3.82189	-0.297514	0.753842	-0.297514	0	0	0	0
26.7	3.83659	-0.42173	0.76854	-0.42173	3.83659	-0.42173	0.76854	-0.42173
26.75	3.649	-0.010736	0.580953	-0.010736	0	0	0	0
26.8	3.56369	-0.092197	0.495639	-0.092197	0	0	0	0
26.85	3.10769	0.151923	0.039644	0.151923	0	0	0	0
26.9	3.0301	0.069793	-0.037948	0.069793	0	0	0	0
26.95	3.11067	-0.018583	0.042618	-0.018583	0	0	0	0
27	3.24404	0.109691	0.175993	0.109691	0	0	0	0
27.05	3.19306	-0.059833	0.125011	-0.059833	0	0	0	0
27.1	3.13687	-0.061273	0.068822	-0.061273	0	0	0	0
27.15	3.66481	-0.313676	0.596762	-0.313676	0	0	0	0
27.2	3.51028	-0.194442	0.44223	-0.194442	0	0	0	0
27.25	3.8522	-0.108404	0.784148	-0.108404	0	0	0	0
27.3	3.5849	-0.278051	0.516848	-0.278051	0	0	0	0
27.35	3.8958	-0.3646	0.827754	-0.3646	3.8958	-0.3646	0.827754	-0.3646
27.4	3.61413	-0.43321	0.546087	-0.43321	0	0	0	0
27.45	3.34538	-0.455112	0.277332	-0.455112	0	0	0	0
27.5	3.10278	-0.350888	0.034729	-0.350888	0	0	0	0
27.55	3.06779	-0.17584	-0.000258	-0.17584	0	0	0	0
27.6	2.55789	-0.007994	-0.510157	-0.007994	0	0	0	0
27.65	2.13817	0.326247	-0.929876	0.326247	2.13817	0.326247	-0.929876	0.326247
27.7	2.15028	0.405379	-0.917765	0.405379	2.15028	0.405379	-0.917765	0.405379
27.75	2.18224	0.345387	-0.885807	0.345387	2.18224	0.345387	-0.885807	0.345387
27.8	2.30599	0.49738	-0.76206	0.49738	2.30599	0.49738	-0.76206	0.49738
27.85	2.59303	0.526574	-0.475019	0.526574	2.59303	0.526574	-0.475019	0.526574
27.9	2.40096	0.396823	-0.667086	0.396823	2.40096	0.396823	-0.667086	0.396823
27.95	2.56042	0.134069	-0.507623	0.134069	0	0	0	0
28	2.19695	-0.41985	-0.8711	-0.41985	2.19695	-0.41985	-0.8711	-0.41985
28.05	2.68873	-0.072647	-0.379316	-0.072647	0	0	0	0
28.1	2.65665	-0.142782	-0.411394	-0.142782	0	0	0	0
28.15	2.6334	-0.044197	-0.434651	-0.044197	0	0	0	0
28.2	2.75093	0.238084	-0.31712	0.238084	0	0	0	0
28.25	2.77465	0.018744	-0.293397	0.018744	0	0	0	0
28.3	2.88691	-0.009891	-0.18114	-0.009891	0	0	0	0
28.35	2.98531	0.043943	-0.082737	0.043943	0	0	0	0
28.4	2.7406	0.198167	-0.327444	0.198167	0	0	0	0
28.45	2.82367	0.351424	-0.244375	0.351424	0	0	0	0
28.5	2.55043	0.382026	-0.517615	0.382026	0	0	0	0
28.55	2.54103	0.378209	-0.527016	0.378209	0	0	0	0
28.6	2.60139	0.248088	-0.466658	0.248088	0	0	0	0
28.65	2.66886	0.21037	-0.399186	0.21037	0	0	0	0
28.7	2.5116	-0.028856	-0.556446	-0.028856	0	0	0	0
28.75	2.48512	-0.081691	-0.582925	-0.081691	0	0	0	0
28.8	2.45443	-0.052553	-0.613616	-0.052553	0	0	0	0
28.85	2.39271	0.056147	-0.675339	0.056147	0	0	0	0
28.9	2.67066	0.335049	-0.397391	0.335049	0	0	0	0
28.95	2.5026	0.305054	-0.565447	0.305054	0	0	0	0
29	2.45377	0.234757	-0.614272	0.234757	0	0	0	0
29.05	2.37868	0.668875	-0.689372	0.668875	2.37868	0.668875	-0.689372	0.668875
29.1	2.59214	0.51777	-0.47591	0.51777	2.59214	0.51777	-0.47591	0.51777
29.15	2.74746	0.256019	-0.32059	0.256019	0	0	0	0
29.2	2.82488	0.058359	-0.24317	0.058359	0	0	0	0
29.25	2.60082	0.108885	-0.467226	0.108885	0	0	0	0
29.3	2.47044	0.129191	-0.597603	0.129191	0	0	0	0
29.35	2.24553	0.240057	-0.822522	0.240057	0	0	0	0
29.4	1.95319	0.260531	-1.11485	0.260531	1.95319	0.260531	-1.11485	0.260531
29.45	2.00992	0.434034	-1.05813	0.434034	2.00992	0.434034	-1.05813	0.434034
29.5	1.88147	0.497801	-1.18658	0.497801	1.88147	0.497801	-1.18658	0.497801
29.55	2.07186	0.560965	-0.996186	0.560965	2.07186	0.560965	-0.996186	0.560965
29.6	2.4299	0.316543	-0.638144	0.316543	0	0	0	0
29.65	2.44844	0.427504	-0.619611	0.427504	2.44844	0.427504	-0.619611	0.427504
29.7	2.55535	0.050423	-0.512701	0.050423	0	0	0	0
29.75	2.56119	0.286861	-0.506858	0.286861	0	0	0	0
29.8	2.64265	0.150158	-0.425396	0.150158	0	0	0	0
29.85	2.65581	0.036819	-0.412238	0.036819	0	0	0	0
29.9	2.47673	-0.089351	-0.591323	-0.089351	0	0	0	0
29.95	2.90817	0.27283	-0.159874	0.27283	0	0	0	0
30	2.45512	0.619692	-0.612923	0.619692	2.45512	0.619692	-0.612923	0.619692
30.05	2.49547	0.050882	-0.572578	0.050882	0	0	0	0
30.1	2.71761	0.048765	-0.350434	0.048765	0	0	0	0
30.15	2.42058	0.180716	-0.647468	0.180716	0	0	0	0
30.2	2.4491	0.112743	-0.618944	0.112743	0	0	0	0
30.25	2.53459	0.092931	-0.53346	0.092931	0	0	0	0
30.3	2.96526	-0.100429	-0.102788	-0.100429	0	0	0	0
30.35	2.6403	0.037447	-0.427747	0.037447	0	0	0	0
30.4	2.46761	0.275748	-0.600439	0.275748	0	0	0	0
30.45	3.12703	0.189431	0.058978	0.189431	0	0	0	0
30.5	3.02719	0.049615	-0.040854	0.049615	0	0	0	0
30.55	2.96283	0.297753	-0.10522	0.297753	0	0	0	0
30.6	3.13218	-0.241577	0.064131	-0.241577	0	0	0	0
30.65	3.11852	-0.163411	0.050474	-0.163411	0	0	0	0
30.7	3.07848	-0.491682	0.010437	-0.491682	0	0	0	0
30.75	3.04508	0.136671	-0.022962	0.136671	0	0	0	0
30.8	3.39083	0.22454	0.322786	0.22454	0	0	0	0
30.85	3.95495	-0.120901	0.886902	-0.120901	0	0	0	0
30.9	3.8174	0.160171	0.749354	0.160171	0	0	0	0
30.95	3.72844	-0.103113	0.660389	-0.103113	0	0	0	0
31	3.67932	0.029009	0.611272	0.029009	0	0	0	0
31.05	3.80936	0.037913	0.741313	0.037913	0	0	0	0
31.1	3.80808	-0.060335	0.740032	-0.060335	0	0	0	0
31.15	3.81864	-0.171583	0.750595	-0.171583	0	0	0	0
31.2	4.08976	0.095551	1.02172	0.095551	0	0	0	0
31.25	3.65649	-0.20519	0.588438	-0.20519	0	0	0	0
31.3	3.9158	0.251803	0.847755	0.251803	0	0	0	0
31.35	4.09767	-0.310132	1.02963	-0.310132	4.09767	-0.310132	1.02963	-0.310132
31.4	4.63759	-0.277649	1.56954	-0.277649	4.63759	-0.277649	1.56954	-0.277649
31.45	4.21204	-0.442908	1.14399	-0.442908	4.21204	-0.442908	1.14399	-0.442908
31.5	4.30704	-0.164309	1.23899	-0.164309	0	0	0	0
31.55	4.2541	-0.251936	1.18606	-0.251936	4.2541	-0.251936	1.18606	-0.251936
31.6	4.18483	-0.191417	1.11678	-0.191417	0	0	0	0
31.65	4.12519	-0.170969	1.05714	-0.170969	0	0	0	0
31.7	4.02169	-0.107079	0.953641	-0.107079	0	0	0	0
31.75	3.94264	-0.267774	0.87459	-0.267774	0	0	0	0
31.8	4.24348	-0.331856	1.17543	-0.331856	4.24348	-0.331856	1.17543	-0.331856
31.85	3.76424	-0.529983	0.696188	-0.529983	3.76424	-0.529983	0.696188	-0.529983
31.9	3.95753	-0.86787	0.889483	-0.86787	3.95753	-0.86787	0.889483	-0.86787
31.95	4.13536	-0.781673	1.06732	-0.781673	4.13536	-0.781673	1.06732	-0.781673
32	3.90899	-0.534119	0.840943	-0.534119	3.90899	-0.534119	0.840943	-0.534119
32.05	4.1815	-0.787138	1.11345	-0.787138	4.1815	-0.787138	1.11345	-0.787138
32.1	4.07207	-0.369316	1.00402	-0.369316	4.07207	-0.369316	1.00402	-0.369316
32.15	3.94298	-0.526842	0.874932	-0.526842	3.94298	-0.526842	0.874932	-0.526842
32.2	3.85108	-0.625388	0.783037	-0.625388	3.85108	-0.625388	0.783037	-0.625388
32.25	3.72296	-0.494211	0.654911	-0.494211	3.72296	-0.494211	0.654911	-0.494211
32.3	3.53966	-0.123072	0.471617	-0.123072	0	0	0	0
32.35	3.27478	0.229404	0.20673	0.229404	0	0	0	0
32.4	3.34657	0.197693	0.278518	0.197693	0	0	0	0
32.45	3.0611	0.280449	-0.006947	0.280449	0	0	0	0
32.5	3.32026	0.361526	0.252209	0.361526	0	0	0	0
32.55	3.15293	0.067562	0.084882	0.067562	0	0	0	0
32.6	2.95347	0.202863	-0.114582	0.202863	0	0	0	0
32.65	2.97498	0.520347	-0.093073	0.520347	0	0	0	0
32.7	3.11469	0.471382	0.046643	0.471382	0	0	0	0
32.75	3.48024	0.029091	0.412192	0.029091	0	0	0	0
32.8	3.51117	-0.183899	0.443124	-0.183899	0	0	0	0
32.85	3.38504	0.044075	0.316992	0.044075	0	0	0	0
32.9	3.50999	0.008827	0.441939	0.008827	0	0	0	0
32.95	3.31722	-0.008447	0.24917	-0.008447	0	0	0	0
33	3.49742	-0.122137	0.429378	-0.122137	0	0	0	0
33.05	3.01497	-0.22724	-0.05308	-0.22724	0	0	0	0
33.1	3.43064	0.144152	0.362593	0.144152	0	0	0	0
33.15	3.62553	0.282117	0.557481	0.282117	0	0	0	0
33.2	3.67762	-0.017837	0.609576	-0.017837	0	0	0	0
33.25	3.71689	-0.395307	0.648841	-0.395307	3.71689	-0.395307	0.648841	-0.395307
33.3	4.03306	-0.427683	0.965007	-0.427683	4.03306	-0.427683	0.965007	-0.427683
33.35	3.93168	-0.388578	0.863635	-0.388578	3.93168	-0.388578	0.863635	-0.388578
33.4	3.83556	-0.095244	0.767515	-0.095244	0	0	0	0
33.45	3.70979	-0.055237	0.641741	-0.055237	0	0	0	0
33.5	3.72635	-0.008338	0.658302	-0.008338	0	0	0	0
33.55	3.61568	0.26222	0.54763	0.26222	0	0	0	0
33.6	3.59826	-0.23362	0.530216	-0.23362	0	0	0	0
33.65	3.4367	-0.059472	0.368653	-0.059472	0	0	0	0
33.7	4.006	-0.493131	0.937956	-0.493131	4.006	-0.493131	0.937956	-0.493131
33.75	3.66518	-0.419195	0.597136	-0.419195	3.66518	-0.419195	0.597136	-0.419195
33.8	3.45041	-0.122238	0.382363	-0.122238	0	0	0	0
33.85	3.08763	0.098729	0.019581	0.098729	0	0	0	0
33.9	3.04984	0.110557	-0.01821	0.110557	0	0	0	0
33.95	3.06632	0.183236	-0.001728	0.183236	0	0	0	0
34	3.19995	0.65207	0.131904	0.65207	0	0	0	0
34.05	3.36492	0.211124	0.296878	0.211124	0	0	0	0
34.1	3.49517	-0.19243	0.427118	-0.19243	0	0	0	0
34.15	3.4991	-0.11356	0.431048	-0.11356	0	0	0	0
34.2	3.46813	-0.162806	0.400082	-0.162806	0	0	0	0
34.25	3.32897	-0.163452	0.260924	-0.163452	0	0	0	0
34.3	3.34349	0.147483	0.275445	0.147483	0	0	0	0
34.35	3.13671	0.178875	0.068659	0.178875	0	0	0	0
34.4	3.27007	0.142203	0.202018	0.142203	0	0	0	0
34.45	3.71657	0.183238	0.648525	0.183238	0	0	0	0
34.5	3.83158	-0.327584	0.763528	-0.327584	3.83158	-0.327584	0.763528	-0.327584
34.55	3.49191	-0.181852	0.423864	-0.181852	0	0	0	0
34.6	3.47989	0.409901	0.411839	0.409901	0	0	0	0
34.65	3.26694	-0.277217	0.19889	-0.277217	0	0	0	0
34.7	3.83292	0.157242	0.76487	0.157242	0	0	0	0
34.75	3.24406	0.078664	0.17601	0.078664	0	0	0	0
34.8	2.74415	0.241949	-0.323903	0.241949	0	0	0	0
34.85	2.71328	0.241725	-0.354772	0.241725	0	0	0	0
34.9	3.02448	-0.112241	-0.043565	-0.112241	0	0	0	0
34.95	3.63099	0.404412	0.562939	0.404412	0	0	0	0
35	4.64944	0.142961	1.58139	0.142961	0	0	0	0
35.05	4.16138	0.356848	1.09333	0.356848	4.16138	0.356848	1.09333	0.356848
35.1	4.61006	0.022573	1.54201	0.022573	0	0	0	0
35.15	4.50826	-0.005913	1.44022	-0.005913	0	0	0	0
35.2	3.95471	0.151524	0.886664	0.151524	0	0	0	0
35.25	4.04149	-0.097213	0.973441	-0.097213	0	0	0	0
35.3	4.35369	-0.262684	1.28564	-0.262684	4.35369	-0.262684	1.28564	-0.262684
35.35	4.57296	-0.285729	1.50491	-0.285729	4.57296	-0.285729	1.50491	-0.285729
35.4	4.76552	-0.327961	1.69747	-0.327961	4.76552	-0.327961	1.69747	-0.327961
35.45	4.62745	-0.318271	1.5594	-0.318271	4.62745	-0.318271	1.5594	-0.318271
35.5	4.58371	-0.309308	1.51566	-0.309308	4.58371	-0.309308	1.51566	-0.309308
35.55	4.34103	-0.19789	1.27298	-0.19789	4.34103	-0.19789	1.27298	-0.19789
35.6	4.03461	-0.254599	0.966559	-0.254599	4.03461	-0.254599	0.966559	-0.254599
35.65	4.16643	-0.420636	1.09838	-0.420636	4.16643	-0.420636	1.09838	-0.420636
35.7	4.06975	-0.2574	1.0017	-0.2574	4.06975	-0.2574	1.0017	-0.2574
35.75	3.45732	-0.282732	0.389269	-0.282732	0	0	0	0
35.8	3.37557	0.225173	0.307527	0.225173	0	0	0	0
35.85	3.21416	0.028861	0.146115	0.028861	0	0	0	0
35.9	3.41103	-0.305082	0.342979	-0.305082	0	0	0	0
35.95	3.01892	-0.049146	-0.049123	-0.049146	0	0	0	0
36	2.83383	0.668523	-0.234215	0.668523	0	0	0	0
36.05	2.74519	0.627293	-0.322857	0.627293	0	0	0	0
36.1	3.2873	0.507856	0.21925	0.507856	0	0	0	0
36.15	3.31289	0.452094	0.244841	0.452094	0	0	0	0
36.2	3.29396	0.582253	0.225915	0.582253	0	0	0	0
36.25	3.77445	0.322238	0.706404	0.322238	0	0	0	0
36.3	3.71805	0.143803	0.650003	0.143803	0	0	0	0
36.35	3.49318	0.366472	0.425133	0.366472	0	0	0	0
36.4	3.86672	0.142755	0.798669	0.142755	0	0	0	0
36.45	4.30276	-0.343617	1.23471	-0.343617	4.30276	-0.343617	1.23471	-0.343617
36.5	3.5684	-0.241178	0.500349	-0.241178	0	0	0	0
36.55	3.61667	0.113958	0.548622	0.113958	0	0	0	0
36.6	3.69812	0.315673	0.630069	0.315673	0	0	0	0
36.65	3.59787	0.244092	0.529825	0.244092	0	0	0	0
36.7	3.59879	0.104644	0.530741	0.104644	0	0	0	0
36.75	3.88675	0.143218	0.8187	0.143218	0	0	0	0
36.8	4.14067	-0.238526	1.07262	-0.238526	4.14067	-0.238526	1.07262	-0.238526
36.85	4.20057	-0.150243	1.13252	-0.150243	0	0	0	0
36.9	4.26043	0.151309	1.19239	0.151309	0	0	0	0
36.95	4.43543	-0.149865	1.36738	-0.149865	0	0	0	0
37	3.82572	0.066053	0.757676	0.066053	0	0	0	0
37.05	3.89188	-0.025595	0.823836	-0.025595	0	0	0	0
37.1	3.85887	0.171027	0.790825	0.171027	0	0	0	0
37.15	4.2072	0.07233	1.13915	0.07233	0	0	0	0
37.2	4.41048	-0.206178	1.34243	-0.206178	4.41048	-0.206178	1.34243	-0.206178
37.25	4.22641	-0.135772	1.15836	-0.135772	0	0	0	0
37.3	4.09054	-0.127543	1.02249	-0.127543	0	0	0	0
37.35	4.1012	-0.164343	1.03315	-0.164343	0	0	0	0
37.4	4.0672	-0.235452	0.999152	-0.235452	0	0	0	0
37.45	4.10796	0.047647	1.03991	0.047647	0	0	0	0
37.5	4.31278	0.372312	1.24473	0.372312	4.31278	0.372312	1.24473	0.372312
37.55	4.71032	-0.12023	1.64227	-0.12023	0	0	0	0
37.6	4.54307	-0.209155	1.47503	-0.209155	4.54307	-0.209155	1.47503	-0.209155
37.65	4.45033	-0.066418	1.38228	-0.066418	0	0	0	0
37.7	4.42869	-0.080513	1.36064	-0.080513	0	0	0	0
37.75	4.35631	-0.179331	1.28826	-0.179331	0	0	0	0
37.8	4.22521	-0.127785	1.15717	-0.127785	0	0	0	0
37.85	4.36055	-0.070721	1.2925	-0.070721	0	0	0	0
37.9	4.40052	-0.031003	1.33247	-0.031003	0	0	0	0
37.95	4.06567	-0.406731	0.997618	-0.406731	4.06567	-0.406731	0.997618	-0.406731
38	4.13342	-0.332482	1.06538	-0.332482	4.13342	-0.332482	1.06538	-0.332482
38.05	4.21588	-0.264332	1.14783	-0.264332	4.21588	-0.264332	1.14783	-0.264332
38.1	4.31057	-0.306974	1.24252	-0.306974	4.31057	-0.306974	1.24252	-0.306974
38.15	4.4675	-0.170779	1.39945	-0.170779	0	0	0	0
38.2	4.62428	-0.084717	1.55623	-0.084717	0	0	0	0
38.25	4.69681	-0.06454	1.62876	-0.06454	0	0	0	0
38.3	4.56925	-0.205002	1.5012	-0.205002	4.56925	-0.205002	1.5012	-0.205002
38.35	4.1174	0.197827	1.04936	0.197827	0	0	0	0
38.4	4.10265	-0.382054	1.0346	-0.382054	4.10265	-0.382054	1.0346	-0.382054
38.45	3.87027	-0.128461	0.802221	-0.128461	0	0	0	0
38.5	4.32876	-0.320494	1.26071	-0.320494	4.32876	-0.320494	1.26071	-0.320494
38.55	4.57124	-0.474315	1.50319	-0.474315	4.57124	-0.474315	1.50319	-0.474315
38.6	4.69525	-0.254527	1.6272	-0.254527	4.69525	-0.254527	1.6272	-0.254527
38.65	4.65618	-0.164241	1.58814	-0.164241	4.65618	-0.164241	1.58814	-0.164241
38.7	5.12253	-0.270023	2.05448	-0.270023	5.12253	-0.270023	2.05448	-0.270023
38.75	5.1075	-0.312242	2.03946	-0.312242	5.1075	-0.312242	2.03946	-0.312242
38.8	4.67744	-0.169398	1.60939	-0.169398	4.67744	-0.169398	1.60939	-0.169398
38.85	4.34946	-0.189296	1.28141	-0.189296	4.34946	-0.189296	1.28141	-0.189296
38.9	4.28351	0.092612	1.21547	0.092612	0	0	0	0
38.95	4.66436	-0.271426	1.59631	-0.271426	4.66436	-0.271426	1.59631	-0.271426
39	4.81871	-0.010589	1.75066	-0.010589	0	0	0	0
39.05	4.83774	-0.259274	1.76969	-0.259274	4.83774	-0.259274	1.76969	-0.259274
39.1	4.55781	-0.128391	1.48976	-0.128391	0	0	0	0
39.15	4.6975	-0.288135	1.62945	-0.288135	4.6975	-0.288135	1.62945	-0.288135
39.2	4.58813	-0.088646	1.52008	-0.088646	0	0	0	0
39.25	4.50467	-0.290008	1.43662	-0.290008	4.50467	-0.290008	1.43662	-0.290008
39.3	4.37556	-0.406855	1.30752	-0.406855	4.37556	-0.406855	1.30752	-0.406855
39.35	4.20675	-0.20351	1.13871	-0.20351	0	0	0	0
39.4	4.37865	-0.323541	1.3106	-0.323541	4.37865	-0.323541	1.3106	-0.323541
39.45	4.32711	-0.154469	1.25906	-0.154469	0	0	0	0
39.5	4.13113	-0.081647	1.06309	-0.081647	0	0	0	0
39.55	4.30845	-0.195634	1.2404	-0.195634	4.30845	-0.195634	1.2404	-0.195634
39.6	4.53629	-0.436825	1.46824	-0.436825	4.53629	-0.436825	1.46824	-0.436825
39.65	4.45071	-0.574772	1.38266	-0.574772	4.45071	-0.574772	1.38266	-0.574772
39.7	4.14294	0.090169	1.07489	0.090169	0	0	0	0
39.75	3.94371	-0.137783	0.875658	-0.137783	0	0	0	0
39.8	3.96913	-0.209187	0.901078	-0.209187	0	0	0	0
39.85	4.31886	-0.14572	1.25081	-0.14572	0	0	0	0
39.9	4.2064	-0.444789	1.13836	-0.444789	4.2064	-0.444789	1.13836	-0.444789
39.95	4.41346	-0.244483	1.34542	-0.244483	4.41346	-0.244483	1.34542	-0.244483
40	4.39728	-0.315698	1.32924	-0.315698	4.39728	-0.315698	1.32924	-0.315698
40.05	4.40876	-0.135792	1.34071	-0.135792	0	0	0	0
40.1	4.44818	-0.206111	1.38013	-0.206111	4.44818	-0.206111	1.38013	-0.206111
40.15	4.30886	-0.145637	1.24081	-0.145637	0	0	0	0
40.2	4.14113	-0.226145	1.07308	-0.226145	4.14113	-0.226145	1.07308	-0.226145
40.25	4.21841	-0.065532	1.15036	-0.065532	0	0	0	0
40.3	4.39206	0.243673	1.32401	0.243673	4.39206	0.243673	1.32401	0.243673
40.35	4.26124	0.165404	1.19319	0.165404	0	0	0	0
40.4	3.94835	-0.021453	0.880299	-0.021453	0	0	0	0
40.45	3.90215	-0.256272	0.834105	-0.256272	0	0	0	0
40.5	3.6662	-0.135828	0.598148	-0.135828	0	0	0	0
40.55	4.28277	-0.684113	1.21473	-0.684113	4.28277	-0.684113	1.21473	-0.684113
40.6	4.37697	-0.3762	1.30892	-0.3762	4.37697	-0.3762	1.30892	-0.3762
40.65	4.78361	-0.301022	1.71557	-0.301022	4.78361	-0.301022	1.71557	-0.301022
40.7	4.44966	-0.026124	1.38161	-0.026124	0	0	0	0
40.75	4.66868	0.145664	1.60063	0.145664	0	0	0	0
40.8	4.80364	-0.173094	1.73559	-0.173094	4.80364	-0.173094	1.73559	-0.173094
40.85	4.88476	-0.204412	1.81672	-0.204412	4.88476	-0.204412	1.81672	-0.204412
40.9	4.68974	-0.115926	1.6217	-0.115926	0	0	0	0
40.95	4.71797	-0.043969	1.64993	-0.043969	0	0	0	0
41	4.64942	-0.165617	1.58137	-0.165617	4.64942	-0.165617	1.58137	-0.165617
41.05	4.49892	-0.116524	1.43087	-0.116524	0	0	0	0
41.1	4.23637	0.086898	1.16832	0.086898	0	0	0	0
41.15	4.10471	-0.2352	1.03666	-0.2352	4.10471	-0.2352	1.03666	-0.2352
41.2	4.09032	-0.335701	1.02227	-0.335701	4.09032	-0.335701	1.02227	-0.335701
41.25	3.83963	0.09353	0.771585	0.09353	0	0	0	0
41.3	4.64582	-0.101261	1.57777	-0.101261	0	0	0	0
41.35	4.84763	-0.140832	1.77958	-0.140832	4.84763	-0.140832	1.77958	-0.140832
41.4	4.84744	-0.320091	1.77939	-0.320091	4.84744	-0.320091	1.77939	-0.320091
41.45	4.98821	-0.200496	1.92017	-0.200496	4.98821	-0.200496	1.92017	-0.200496
41.5	4.78435	-0.211028	1.7163	-0.211028	4.78435	-0.211028	1.7163	-0.211028
41.55	4.75479	-0.160775	1.68674	-0.160775	4.75479	-0.160775	1.68674	-0.160775
41.6	4.63795	-0.109066	1.5699	-0.109066	0	0	0	0
41.65	4.55893	-0.137705	1.49088	-0.137705	0	0	0	0
41.7	4.36637	-0.007444	1.29832	-0.007444	0	0	0	0
41.75	4.20616	0.057134	1.13811	0.057134	0	0	0	0
41.8	4.23401	0.143044	1.16596	0.143044	0	0	0	0
41.85	4.61301	0.382547	1.54497	0.382547	4.61301	0.382547	1.54497	0.382547
41.9	4.44058	0.063273	1.37253	0.063273	0	0	0	0
41.95	4.69824	-0.198142	1.63019	-0.198142	4.69824	-0.198142	1.63019	-0.198142
42	4.57995	-0.279975	1.5119	-0.279975	4.57995	-0.279975	1.5119	-0.279975
42.05	4.18047	-0.041016	1.11242	-0.041016	0	0	0	0
42.1	4.21329	-0.219366	1.14524	-0.219366	4.21329	-0.219366	1.14524	-0.219366
42.15	4.15461	-0.118818	1.08656	-0.118818	0	0	0	0
42.2	4.67919	-0.088143	1.61114	-0.088143	0	0	0	0
42.25	4.65574	-0.18495	1.5877	-0.18495	4.65574	-0.18495	1.5877	-0.18495
42.3	4.09188	-0.131445	1.02384	-0.131445	0	0	0	0
42.35	3.81302	-0.479853	0.744976	-0.479853	3.81302	-0.479853	0.744976	-0.479853
42.4	3.64563	-0.049899	0.577585	-0.049899	0	0	0	0
42.45	4.0999	0.203588	1.03185	0.203588	0	0	0	0
42.5	4.01626	-0.057525	0.948213	-0.057525	0	0	0	0
42.55	3.60071	0.128021	0.53266	0.128021	0	0	0	0
42.6	3.36969	0.213686	0.30164	0.213686	0	0	0	0
42.65	3.35669	0.114377	0.288641	0.114377	0	0	0	0
42.7	3.30463	0.135468	0.236581	0.135468	0	0	0	0
42.75	3.37026	0.283681	0.302215	0.283681	0	0	0	0
42.8	3.31778	-0.456318	0.249729	-0.456318	0	0	0	0
42.85	3.46332	-0.100229	0.395267	-0.100229	0	0	0	0
42.9	3.61189	0.06513	0.543841	0.06513	0	0	0	0
42.95	3.12728	-0.093706	0.059233	-0.093706	0	0	0	0
43	3.48872	-0.24703	0.420673	-0.24703	0	0	0	0
43.05	3.6403	-0.278045	0.572254	-0.278045	0	0	0	0
43.1	3.48061	-0.318683	0.412559	-0.318683	0	0	0	0
43.15	3.47204	-0.268003	0.40399	-0.268003	0	0	0	0
43.2	2.87504	-0.09195	-0.193007	-0.09195	0	0	0	0
43.25	2.23595	0.305535	-0.832098	0.305535	2.23595	0.305535	-0.832098	0.305535
43.3	3.09915	0.457116	0.031097	0.457116	0	0	0	0
43.35	2.7061	-0.411006	-0.361951	-0.411006	0	0	0	0
43.4	3.25433	0.177041	0.186287	0.177041	0	0	0	0
43.45	3.30419	0.01706	0.236138	0.01706	0	0	0	0
43.5	3.17715	0.068327	0.109104	0.068327	0	0	0	0
43.55	3.23722	0.194575	0.169175	0.194575	0	0	0	0
43.6	3.45789	0.47443	0.38984	0.47443	0	0	0	0
43.65	4.14642	0.155314	1.07838	0.155314	0	0	0	0
43.7	4.26454	-0.109594	1.19649	-0.109594	0	0	0	0
43.75	4.34966	0.197326	1.28161	0.197326	4.34966	0.197326	1.28161	0.197326
43.8	3.9462	0.181284	0.878153	0.181284	0	0	0	0
43.85	3.95234	-0.031302	0.884289	-0.031302	0	0	0	0
43.9	3.85457	-0.331549	0.786518	-0.331549	3.85457	-0.331549	0.786518	-0.331549
43.95	3.77851	-0.141354	0.710458	-0.141354	0	0	0	0
44	3.97757	-0.220926	0.909524	-0.220926	0	0	0	0
44.05	4.17291	-0.124976	1.10486	-0.124976	0	0	0	0
44.1	4.23313	0.012961	1.16508	0.012961	0	0	0	0
44.15	4.18925	0.032737	1.1212	0.032737	0	0	0	0
44.2	4.28845	-0.076221	1.2204	-0.076221	0	0	0	0
44.25	4.19086	-0.008735	1.12281	-0.008735	0	0	0	0
44.3	4.06704	-0.22659	0.998988	-0.22659	0	0	0	0
44.35	4.19319	-0.2266	1.12515	-0.2266	4.19319	-0.2266	1.12515	-0.2266
44.4	4.54692	-0.149008	1.47887	-0.149008	0	0	0	0
44.45	4.48317	-0.097582	1.41513	-0.097582	0	0	0	0
44.5	4.64748	-0.090864	1.57943	-0.090864	0	0	0	0
44.55	4.37875	0.130601	1.3107	0.130601	0	0	0	0
44.6	4.48069	0.110212	1.41264	0.110212	0	0	0	0
44.65	4.78808	0.134324	1.72003	0.134324	0	0	0	0
44.7	4.25783	0.341969	1.18979	0.341969	4.25783	0.341969	1.18979	0.341969
44.75	4.38946	0.219726	1.32142	0.219726	4.38946	0.219726	1.32142	0.219726
44.8	4.14561	0.151795	1.07756	0.151795	0	0	0	0
44.85	4.0887	0.121733	1.02065	0.121733	0	0	0	0
44.9	4.16177	0.010868	1.09372	0.010868	0	0	0	0
44.95	4.35774	-0.100678	1.28969	-0.100678	0	0	0	0
45	4.50252	-0.163159	1.43448	-0.163159	0	0	0	0
45.05	4.37753	-0.18247	1.30949	-0.18247	0	0	0	0
45.1	4.2912	-0.32916	1.22315	-0.32916	4.2912	-0.32916	1.22315	-0.32916
45.15	4.02078	-0.049667	0.952728	-0.049667	0	0	0	0
45.2	4.17177	-0.06076	1.10372	-0.06076	0	0	0	0
45.25	4.1904	-0.010985	1.12235	-0.010985	0	0	0	0
45.3	4.38585	-0.220242	1.3178	-0.220242	4.38585	-0.220242	1.3178	-0.220242
45.35	4.46964	-0.290433	1.40159	-0.290433	4.46964	-0.290433	1.40159	-0.290433
45.4	4.61027	-0.291235	1.54222	-0.291235	4.61027	-0.291235	1.54222	-0.291235
45.45	4.50721	-0.310858	1.43916	-0.310858	4.50721	-0.310858	1.43916	-0.310858
45.5	4.38563	-0.179483	1.31759	-0.179483	0	0	0	0
45.55	4.15898	-0.206927	1.09093	-0.206927	0	0	0	0
45.6	4.06086	-0.341133	0.992808	-0.341133	4.06086	-0.341133	0.992808	-0.341133
45.65	3.89917	-0.29012	0.831119	-0.29012	3.89917	-0.29012	0.831119	-0.29012
45.7	3.90161	-0.461415	0.833559	-0.461415	3.90161	-0.461415	0.833559	-0.461415
45.75	3.79315	-0.48722	0.725104	-0.48722	3.79315	-0.48722	0.725104	-0.48722
45.8	3.83552	-0.171979	0.767475	-0.171979	0	0	0	0
45.85	3.57763	-0.172241	0.509583	-0.172241	0	0	0	0
45.9	4.07591	-0.397407	1.00786	-0.397407	4.07591	-0.397407	1.00786	-0.397407
45.95	3.96301	-0.335401	0.894965	-0.335401	3.96301	-0.335401	0.894965	-0.335401
46	3.76405	0.005563	0.696008	0.005563	0	0	0	0
46.05	3.57213	0.117191	0.504077	0.117191	0	0	0	0
46.1	3.4855	-0.003709	0.417451	-0.003709	0	0	0	0
46.15	3.45548	-0.344679	0.387438	-0.344679	0	0	0	0
46.2	3.60616	-0.585241	0.538117	-0.585241	3.60616	-0.585241	0.538117	-0.585241
46.25	3.5595	-0.293317	0.491457	-0.293317	0	0	0	0
46.3	3.4735	-0.37357	0.405453	-0.37357	0	0	0	0
46.35	3.26142	-0.402173	0.19337	-0.402173	0	0	0	0
46.4	3.22325	-0.424323	0.155202	-0.424323	0	0	0	0
46.45	2.92131	-0.240796	-0.146742	-0.240796	0	0	0	0
46.5	2.88295	0.239124	-0.185093	0.239124	0	0	0	0
46.55	2.82236	0.131211	-0.245688	0.131211	0	0	0	0
46.6	2.90135	0.468873	-0.166696	0.468873	0	0	0	0
46.65	3.06939	0.383223	0.001343	0.383223	0	0	0	0
46.7	2.95072	0.464648	-0.117333	0.464648	0	0	0	0
46.75	2.66653	0.034463	-0.401519	0.034463	0	0	0	0
46.8	2.5312	0.366279	-0.536851	0.366279	0	0	0	0
46.85	2.68329	0.135842	-0.38476	0.135842	0	0	0	0
46.9	2.22907	-0.01838	-0.838977	-0.01838	0	0	0	0
46.95	2.21392	0.020943	-0.85413	0.020943	0	0	0	0
47	2.51395	0.618494	-0.554102	0.618494	2.51395	0.618494	-0.554102	0.618494
47.05	2.84986	0.41481	-0.218184	0.41481	0	0	0	0
47.1	2.74089	0.417653	-0.327155	0.417653	0	0	0	0
47.15	2.66328	0.040854	-0.404765	0.040854	0	0	0	0
47.2	2.54406	0.19042	-0.523986	0.19042	0	0	0	0
47.25	2.69015	-0.028551	-0.377897	-0.028551	0	0	0	0
47.3	2.74276	-0.297346	-0.325289	-0.297346	0	0	0	0
47.35	2.39638	0.352141	-0.671668	0.352141	0	0	0	0
47.4	2.61544	0.477708	-0.452613	0.477708	0	0	0	0
47.45	2.4438	0.290274	-0.624249	0.290274	0	0	0	0
47.5	2.63484	0.282041	-0.433203	0.282041	0	0	0	0
47.55	2.80573	0.441139	-0.262313	0.441139	0	0	0	0
47.6	3.00897	0.309046	-0.059078	0.309046	0	0	0	0
47.65	3.35201	0.176052	0.283963	0.176052	0	0	0	0
47.7	3.35611	0.044382	0.288066	0.044382	0	0	0	0
47.75	3.28097	0.331854	0.212917	0.331854	0	0	0	0
47.8	2.99502	0.51622	-0.073025	0.51622	0	0	0	0
47.85	2.89051	0.427398	-0.177535	0.427398	0	0	0	0
47.9	3.00055	0.166661	-0.067499	0.166661	0	0	0	0
47.95	3.12221	0.135833	0.054157	0.135833	0	0	0	0
48	3.04266	0.117209	-0.025391	0.117209	0	0	0	0
48.05	3.03639	0.146772	-0.031654	0.146772	0	0	0	0
48.1	3.35652	0.094378	0.288477	0.094378	0	0	0	0
48.15	3.21928	-0.178592	0.15123	-0.178592	0	0	0	0
48.2	2.989	-0.088857	-0.079051	-0.088857	0	0	0	0
48.25	2.63844	0.035349	-0.429607	0.035349	0	0	0	0
48.3	2.17633	-0.029998	-0.891715	-0.029998	0	0	0	0
48.35	2.33158	-0.027945	-0.736464	-0.027945	0	0	0	0
48.4	2.31314	0.170998	-0.754903	0.170998	0	0	0	0
48.45	2.38061	0.049692	-0.687434	0.049692	0	0	0	0
48.5	2.34991	0.08349	-0.718135	0.08349	0	0	0	0
48.55	2.24426	0.511872	-0.823785	0.511872	2.24426	0.511872	-0.823785	0.511872
48.6	1.93143	0.644673	-1.13662	0.644673	1.93143	0.644673	-1.13662	0.644673
48.65	2.74571	0.339496	-0.322338	0.339496	0	0	0	0
48.7	2.52333	0.432393	-0.544717	0.432393	0	0	0	0
48.75	2.09134	-0.047451	-0.976709	-0.047451	0	0	0	0
48.8	2.57712	-0.319976	-0.490926	-0.319976	0	0	0	0
48.85	2.82223	0.186686	-0.245819	0.186686	0	0	0	0
48.9	2.64351	0.22018	-0.424539	0.22018	0	0	0	0
48.95	2.9625	0.375035	-0.105549	0.375035	0	0	0	0
49	2.81652	0.195736	-0.251525	0.195736	0	0	0	0
49.05	2.9922	0.325212	-0.075846	0.325212	0	0	0	0
49.1	3.15239	0.164974	0.084344	0.164974	0	0	0	0
49.15	3.01272	-0.022471	-0.055325	-0.022471	0	0	0	0
49.2	2.75224	-0.020584	-0.315805	-0.020584	0	0	0	0
49.25	2.92146	0.098029	-0.14659	0.098029	0	0	0	0
49.3	2.82119	0.028171	-0.246858	0.028171	0	0	0	0
49.35	2.85855	-0.10081	-0.209492	-0.10081	0	0	0	0
49.4	2.84785	-0.172134	-0.220199	-0.172134	0	0	0	0
49.45	3.06545	-0.096742	-0.0026	-0.096742	0	0	0	0
49.5	2.97862	-0.194642	-0.08943	-0.194642	0	0	0	0
49.55	2.73507	-0.082782	-0.332979	-0.082782	0	0	0	0
49.6	2.95136	0.145161	-0.116686	0.145161	0	0	0	0
49.65	3.10791	0.063311	0.039861	0.063311	0	0	0	0
49.7	3.47093	0.349032	0.402887	0.349032	0	0	0	0
49.75	2.94186	0.504755	-0.126184	0.504755	0	0	0	0
49.8	2.79458	0.456519	-0.273466	0.456519	0	0	0	0
49.85	2.87251	-0.051438	-0.195541	-0.051438	0	0	0	0
49.9	2.76974	-0.200782	-0.298303	-0.200782	0	0	0	0
49.95	2.80602	-0.009781	-0.262028	-0.009781	0	0	0	0
50	2.87656	0.046041	-0.191485	0.046041	0	0	0	0
50.05	2.79773	0.125963	-0.270318	0.125963	0	0	0	0
50.1	2.7758	0.057722	-0.292246	0.057722	0	0	0	0
50.15	2.73906	-0.029977	-0.32899	-0.029977	0	0	0	0
50.2	2.71571	0.030732	-0.35234	0.030732	0	0	0	0
50.25	2.87952	0.237518	-0.18853	0.237518	0	0	0	0
50.3	2.96606	0.138035	-0.101982	0.138035	0	0	0	0
50.35	3.1714	-0.052629	0.103354	-0.052629	0	0	0	0
50.4	3.13144	-0.105332	0.063389	-0.105332	0	0	0	0
50.45	2.95856	-0.10493	-0.109492	-0.10493	0	0	0	0
50.5	2.73832	0.036177	-0.329731	0.036177	0	0	0	0
50.55	2.6732	0.207967	-0.394853	0.207967	0	0	0	0
50.6	2.93901	-0.087421	-0.129035	-0.087421	0	0	0	0
50.65	2.91907	-0.034986	-0.148979	-0.034986	0	0	0	0
50.7	2.92658	-0.146154	-0.141465	-0.146154	0	0	0	0
50.75	2.70972	-0.07503	-0.358329	-0.07503	0	0	0	0
50.8	2.49503	0.196239	-0.573021	0.196239	0	0	0	0
50.85	2.35123	0.517196	-0.716819	0.517196	2.35123	0.517196	-0.716819	0.517196
50.9	2.45223	0.130613	-0.615817	0.130613	0	0	0	0
50.95	2.54844	-0.053025	-0.519607	-0.053025	0	0	0	0
51	2.519	-0.085113	-0.549044	-0.085113	0	0	0	0
51.05	2.32416	0.221298	-0.743883	0.221298	0	0	0	0
51.1	2.47944	0.090286	-0.588607	0.090286	0	0	0	0
51.15	2.65701	-0.059526	-0.411036	-0.059526	0	0	0	0
51.2	2.84797	0.078355	-0.220082	0.078355	0	0	0	0
51.25	2.89704	0.049727	-0.171008	0.049727	0	0	0	0
51.3	2.72946	0.061033	-0.338589	0.061033	0	0	0	0
51.35	2.65316	-0.029037	-0.414883	-0.029037	0	0	0	0
51.4	2.71043	-0.029663	-0.357621	-0.029663	0	0	0	0
51.45	2.9144	0.077616	-0.15365	0.077616	0	0	0	0
51.5	3.09226	0.034042	0.024207	0.034042	0	0	0	0
51.55	2.94055	-0.044716	-0.127494	-0.044716	0	0	0	0
51.6	2.94047	-0.054716	-0.127576	-0.054716	0	0	0	0
51.65	2.92447	0.015992	-0.143578	0.015992	0	0	0	0
51.7	2.83908	-0.013518	-0.228967	-0.013518	0	0	0	0
51.75	2.89694	0.066314	-0.171104	0.066314	0	0	0	0
51.8	2.689	0.197288	-0.379049	0.197288	0	0	0	0
51.85	2.47953	0.198438	-0.588517	0.198438	0	0	0	0
51.9	2.66677	0.313919	-0.401273	0.313919	0	0	0	0
51.95	3.09193	0.181813	0.023884	0.181813	0	0	0	0
52	3.02051	0.600377	-0.04754	0.600377	0	0	0	0
52.05	2.87574	0.264486	-0.19231	0.264486	0	0	0	0
52.1	2.86625	-0.08384	-0.2018	-0.08384	0	0	0	0
52.15	2.85993	-0.064799	-0.208117	-0.064799	0	0	0	0
52.2	2.75515	0.126983	-0.312895	0.126983	0	0	0	0
52.25	2.83209	0.107069	-0.235962	0.107069	0	0	0	0
52.3	3.19453	0.012852	0.126478	0.012852	0	0	0	0
52.35	3.35878	0.053801	0.290731	0.053801	0	0	0	0
52.4	3.10287	-0.262935	0.034824	-0.262935	0	0	0	0
52.45	2.96036	-0.273915	-0.107691	-0.273915	0	0	0	0
52.5	3.25317	-0.276155	0.185122	-0.276155	0	0	0	0
52.55	3.29935	-0.337231	0.231307	-0.337231	0	0	0	0
52.6	3.14202	-0.287101	0.073975	-0.287101	0	0	0	0
52.65	3.10363	0.005512	0.035579	0.005512	0	0	0	0
52.7	2.99873	-0.020372	-0.069314	-0.020372	0	0	0	0
52.75	2.70595	0.010836	-0.362099	0.010836	0	0	0	0
52.8	2.79515	0.157987	-0.272899	0.157987	0	0	0	0
52.85	2.89641	-0.002678	-0.171634	-0.002678	0	0	0	0
52.9	3.12252	-0.004698	0.054477	-0.004698	0	0	0	0
52.95	3.08917	0.033531	0.02112	0.033531	0	0	0	0
53	2.77933	-0.065388	-0.288718	-0.065388	0	0	0	0
53.05	2.74485	-0.066029	-0.323197	-0.066029	0	0	0	0
53.1	2.51655	-0.022531	-0.551493	-0.022531	0	0	0	0
53.15	2.51844	-0.043056	-0.549612	-0.043056	0	0	0	0
53.2	2.61287	-0.194831	-0.455174	-0.194831	0	0	0	0
53.25	2.72284	-0.136857	-0.345202	-0.136857	0	0	0	0
53.3	2.77004	-0.115271	-0.29801	-0.115271	0	0	0	0
53.35	2.75355	-0.095597	-0.314499	-0.095597	0	0	0	0
53.4	2.80585	-0.06683	-0.262194	-0.06683	0	0	0	0
53.45	2.7183	-0.115682	-0.349751	-0.115682	0	0	0	0
53.5	2.50093	-0.052827	-0.567123	-0.052827	0	0	0	0
53.55	2.51693	0.623764	-0.551117	0.623764	2.51693	0.623764	-0.551117	0.623764
53.6	2.2984	0.427423	-0.76965	0.427423	2.2984	0.427423	-0.76965	0.427423
53.65	2.11939	0.277964	-0.94866	0.277964	2.11939	0.277964	-0.94866	0.277964
53.7	2.27121	0.064499	-0.796836	0.064499	0	0	0	0
53.75	2.56088	0.223691	-0.507165	0.223691	0	0	0	0
53.8	2.36273	0.254859	-0.705322	0.254859	0	0	0	0
53.85	2.30136	0.528873	-0.766688	0.528873	2.30136	0.528873	-0.766688	0.528873
53.9	2.34406	0.517801	-0.723988	0.517801	2.34406	0.517801	-0.723988	0.517801
53.95	2.45373	0.342295	-0.614315	0.342295	0	0	0	0
54	2.25409	0.691608	-0.81396	0.691608	2.25409	0.691608	-0.81396	0.691608
54.05	1.92962	0.516524	-1.13842	0.516524	1.92962	0.516524	-1.13842	0.516524
54.1	2.10148	0.679752	-0.966573	0.679752	2.10148	0.679752	-0.966573	0.679752
54.15	1.86543	0.63272	-1.20262	0.63272	1.86543	0.63272	-1.20262	0.63272
54.2	1.74605	0.496388	-1.322	0.496388	1.74605	0.496388	-1.322	0.496388
54.25	1.72146	-0.180023	-1.34659	-0.180023	1.72146	-0.180023	-1.34659	-0.180023
54.3	1.89763	-0.071088	-1.17042	-0.071088	0	0	0	0
54.35	2.09446	0.012926	-0.973592	0.012926	0	0	0	0
54.4	2.57797	-0.011367	-0.49008	-0.011367	0	0	0	0
54.45	2.37491	-0.228043	-0.693139	-0.228043	0	0	0	0
54.5	2.36822	-0.038384	-0.699829	-0.038384	0	0	0	0
54.55	2.27565	0.073136	-0.792394	0.073136	0	0	0	0
54.6	2.0157	0.217944	-1.05234	0.217944	0	0	0	0
54.65	2.09097	0.356772	-0.97708	0.356772	2.09097	0.356772	-0.97708	0.356772
54.7	2.05632	0.357844	-1.01172	0.357844	2.05632	0.357844	-1.01172	0.357844
54.75	1.88627	0.415998	-1.18178	0.415998	1.88627	0.415998	-1.18178	0.415998
54.8	1.89702	0.266926	-1.17103	0.266926	1.89702	0.266926	-1.17103	0.266926
54.85	1.87698	0.366115	-1.19107	0.366115	1.87698	0.366115	-1.19107	0.366115
54.9	1.92525	0.376586	-1.1428	0.376586	1.92525	0.376586	-1.1428	0.376586
54.95	2.22463	0.363347	-0.843414	0.363347	2.22463	0.363347	-0.843414	0.363347
55	2.30667	0.292362	-0.761374	0.292362	0	0	0	0
55.05	2.32651	0.40994	-0.741536	0.40994	2.32651	0.40994	-0.741536	0.40994
55.1	2.28775	0.351322	-0.780303	0.351322	2.28775	0.351322	-0.780303	0.351322
55.15	2.4991	0.418196	-0.568949	0.418196	0	0	0	0
55.2	2.35811	0.190435	-0.709943	0.190435	0	0	0	0
55.25	1.93441	0.187168	-1.13364	0.187168	0	0	0	0
55.3	2.0039	0.457401	-1.06414	0.457401	2.0039	0.457401	-1.06414	0.457401
55.35	1.82696	0.470317	-1.24109	0.470317	1.82696	0.470317	-1.24109	0.470317
55.4	1.81381	0.501345	-1.25423	0.501345	1.81381	0.501345	-1.25423	0.501345
55.45	1.80804	0.500222	-1.26001	0.500222	1.80804	0.500222	-1.26001	0.500222
55.5	2.07949	0.575093	-0.98856	0.575093	2.07949	0.575093	-0.98856	0.575093
55.55	2.43377	0.492965	-0.634283	0.492965	2.43377	0.492965	-0.634283	0.492965
55.6	2.26748	0.327398	-0.800567	0.327398	2.26748	0.327398	-0.800567	0.327398
55.65	2.76771	-0.003735	-0.300342	-0.003735	0	0	0	0
55.7	2.72732	0.625779	-0.340729	0.625779	0	0	0	0
55.75	3.38329	0.15839	0.315243	0.15839	0	0	0	0
55.8	3.1915	-0.24982	0.123451	-0.24982	0	0	0	0
55.85	3.33351	0.006768	0.265467	0.006768	0	0	0	0
55.9	3.50973	-0.024989	0.441683	-0.024989	0	0	0	0
55.95	3.32489	-0.235291	0.256839	-0.235291	0	0	0	0
56	3.64235	-0.270479	0.574303	-0.270479	0	0	0	0
56.05	3.63592	-0.069793	0.567877	-0.069793	0	0	0	0
56.1	3.35265	0.303314	0.284604	0.303314	0	0	0	0
56.15	3.60102	0.108755	0.532976	0.108755	0	0	0	0
56.2	3.77842	0.118016	0.71037	0.118016	0	0	0	0
56.25	3.78019	-0.040742	0.712145	-0.040742	0	0	0	0
56.3	3.926	-0.109765	0.857951	-0.109765	0	0	0	0
56.35	3.76788	-0.079376	0.699827	-0.079376	0	0	0	0
56.4	3.71977	-0.038872	0.651721	-0.038872	0	0	0	0
56.45	3.66404	0.059286	0.595994	0.059286	0	0	0	0
56.5	3.60966	0.018654	0.541611	0.018654	0	0	0	0
56.55	3.59017	-0.071125	0.522123	-0.071125	0	0	0	0
56.6	3.75018	-0.190421	0.68213	-0.190421	0	0	0	0
56.65	3.94822	-0.240624	0.880173	-0.240624	0	0	0	0
56.7	3.89026	-0.190027	0.822212	-0.190027	0	0	0	0
56.75	3.88087	-0.198691	0.812819	-0.198691	0	0	0	0
56.8	4.33563	-0.312541	1.26758	-0.312541	4.33563	-0.312541	1.26758	-0.312541
56.85	4.15367	-0.102736	1.08563	-0.102736	0	0	0	0
56.9	4.27645	-0.33196	1.2084	-0.33196	4.27645	-0.33196	1.2084	-0.33196
56.95	4.46589	-0.023816	1.39784	-0.023816	0	0	0	0
57	4.35686	-0.122747	1.28882	-0.122747	0	0	0	0
57.05	4.29267	-0.160774	1.22462	-0.160774	0	0	0	0
57.1	4.22654	0.107866	1.15849	0.107866	0	0	0	0
57.15	4.02066	0.109918	0.952615	0.109918	0	0	0	0
57.2	3.98625	0.089628	0.918199	0.089628	0	0	0	0
57.25	3.87823	0.020721	0.810181	0.020721	0	0	0	0
57.3	3.9053	-0.008316	0.837247	-0.008316	0	0	0	0
57.35	3.83889	0.072939	0.770848	0.072939	0	0	0	0
57.4	3.69583	-0.046845	0.627785	-0.046845	0	0	0	0
57.45	3.96373	0.057934	0.895684	0.057934	0	0	0	0
57.5	3.76937	-0.091254	0.701325	-0.091254	0	0	0	0
57.55	3.58916	-0.126928	0.521114	-0.126928	0	0	0	0
57.6	3.77479	-0.327038	0.706745	-0.327038	0	0	0	0
57.65	3.87628	0.051969	0.808231	0.051969	0	0	0	0
57.7	3.85323	0.040357	0.785186	0.040357	0	0	0	0
57.75	3.68587	-0.066746	0.617817	-0.066746	0	0	0	0
57.8	3.67856	-0.066092	0.610517	-0.066092	0	0	0	0
57.85	3.72864	-0.135999	0.660593	-0.135999	0	0	0	0
57.9	3.72719	-0.234825	0.659138	-0.234825	0	0	0	0
57.95	3.57933	-0.123443	0.511285	-0.123443	0	0	0	0
58	3.49201	-0.113714	0.423966	-0.113714	0	0	0	0
58.05	3.39298	-0.10329	0.324933	-0.10329	0	0	0	0
58.1	3.51061	-0.154445	0.442559	-0.154445	0	0	0	0
58.15	3.51118	-0.08445	0.443134	-0.08445	0	0	0	0
58.2	3.38347	-0.063197	0.315425	-0.063197	0	0	0	0
58.25	3.47249	-0.00407	0.404446	-0.00407	0	0	0	0
58.3	3.21488	-0.080537	0.146834	-0.080537	0	0	0	0
58.35	3.03682	-0.140759	-0.031229	-0.140759	0	0	0	0
58.4	3.04848	0.089125	-0.019572	0.089125	0	0	0	0
58.45	2.9165	0.059523	-0.151552	0.059523	0	0	0	0
58.5	2.97699	-0.030629	-0.091057	-0.030629	0	0	0	0
58.55	3.03932	0.217747	-0.028727	0.217747	0	0	0	0
58.6	3.23614	0.087739	0.168089	0.087739	0	0	0	0
58.65	3.31349	0.035374	0.245446	0.035374	0	0	0	0
58.7	3.41947	-0.035734	0.351427	-0.035734	0	0	0	0
58.75	3.55884	-0.363805	0.490796	-0.363805	0	0	0	0
58.8	3.75687	-0.345686	0.688824	-0.345686	0	0	0	0
58.85	3.59936	0.144119	0.531311	0.144119	0	0	0	0
58.9	3.31317	-0.08303	0.24512	-0.08303	0	0	0	0
58.95	3.31459	-0.092001	0.246537	-0.092001	0	0	0	0
59	3.25468	-0.042447	0.186628	-0.042447	0	0	0	0
59.05	3.17624	0.025768	0.108191	0.025768	0	0	0	0
59.1	3.23413	0.065145	0.166086	0.065145	0	0	0	0
59.15	3.29396	0.015578	0.225908	0.015578	0	0	0	0
59.2	3.23002	-0.023232	0.161972	-0.023232	0	0	0	0
59.25	3.2292	-0.123225	0.161151	-0.123225	0	0	0	0
59.3	3.32269	-0.024723	0.25464	-0.024723	0	0	0	0
59.35	3.39378	-0.066019	0.325731	-0.066019	0	0	0	0
59.4	3.22557	-0.053708	0.157525	-0.053708	0	0	0	0
59.45	3.10657	-0.189993	0.038523	-0.189993	0	0	0	0
59.5	3.07465	-0.289206	0.006604	-0.289206	0	0	0	0
59.55	3.21965	-0.059584	0.151607	-0.059584	0	0	0	0
59.6	3.00422	-0.108069	-0.063824	-0.108069	0	0	0	0
59.65	3.28412	-0.388163	0.216075	-0.388163	0	0	0	0
59.7	3.05614	-0.340471	-0.011906	-0.340471	0	0	0	0
59.75	3.18484	-0.27075	0.116797	-0.27075	0	0	0	0
59.8	3.21747	-0.398576	0.149423	-0.398576	0	0	0	0
59.85	3.2934	-0.269756	0.225354	-0.269756	0	0	0	0
59.9	3.21728	0.116381	0.149235	0.116381	0	0	0	0
59.95	3.43113	0.119527	0.363078	0.119527	0	0	0	0
60	2.99612	-0.097069	-0.071924	-0.097069	0	0	0	0
60.05	3.14571	-0.068421	0.07766	-0.068421	0	0	0	0
60.1	3.18245	0.250759	0.114402	0.250759	0	0	0	0
60.15	3.16907	-0.016693	0.101024	-0.016693	0	0	0	0
60.2	3.23839	-0.097277	0.170345	-0.097277	0	0	0	0
60.25	3.15364	-0.029465	0.085589	-0.029465	0	0	0	0
60.3	2.99666	-0.148464	-0.071392	-0.148464	0	0	0	0
60.35	3.06904	-0.020111	0.000989	-0.020111	0	0	0	0
60.4	3.13005	-0.078761	0.062001	-0.078761	0	0	0	0
60.45	3.11508	0.042811	0.047034	0.042811	0	0	0	0
60.5	3.33433	-0.358593	0.266277	-0.358593	0	0	0	0
60.55	3.42967	-0.232045	0.361625	-0.232045	0	0	0	0
60.6	3.32264	-0.31208	0.254596	-0.31208	0	0	0	0
60.65	3.14241	-0.189361	0.074358	-0.189361	0	0	0	0
60.7	3.33042	0.062962	0.262377	0.062962	0	0	0	0
60.75	3.49937	0.082123	0.431318	0.082123	0	0	0	0
60.8	3.8588	-0.151915	0.790757	-0.151915	0	0	0	0
60.85	3.87712	-0.232657	0.809073	-0.232657	0	0	0	0
60.9	3.75679	-0.219926	0.688739	-0.219926	0	0	0	0
60.95	3.76728	-0.16001	0.699228	-0.16001	0	0	0	0
61	3.70848	-0.190671	0.640436	-0.190671	0	0	0	0
61.05	3.6689	-0.140344	0.600849	-0.140344	0	0	0	0
61.1	3.6204	-0.4216	0.552357	-0.4216	0	0	0	0
61.15	3.53712	-0.338714	0.469071	-0.338714	0	0	0	0
61.2	3.27758	0.031893	0.209534	0.031893	0	0	0	0
61.25	3.15323	-0.079461	0.085179	-0.079461	0	0	0	0
61.3	3.10048	-0.048489	0.032434	-0.048489	0	0	0	0
61.35	3.38074	0.10576	0.312691	0.10576	0	0	0	0
61.4	3.22543	-0.000636	0.157384	-0.000636	0	0	0	0
61.45	2.98299	0.381204	-0.085056	0.381204	0	0	0	0
61.5	3.21956	0.489423	0.151516	0.489423	0	0	0	0
61.55	3.43813	-0.081592	0.370078	-0.081592	0	0	0	0
61.6	3.25571	-0.009414	0.187666	-0.009414	0	0	0	0
61.65	3.33577	0.039862	0.267724	0.039862	0	0	0	0
61.7	3.52952	-0.041347	0.46147	-0.041347	0	0	0	0
61.75	3.33165	0.076257	0.263606	0.076257	0	0	0	0
61.8	3.39091	-0.121682	0.32286	-0.121682	0	0	0	0
61.85	3.4336	-0.171022	0.365557	-0.171022	0	0	0	0
61.9	3.34466	-0.090218	0.276612	-0.090218	0	0	0	0
61.95	3.44858	-0.178522	0.380533	-0.178522	0	0	0	0
62	3.37876	-0.04846	0.310711	-0.04846	0	0	0	0
62.05	3.14527	0.072547	0.077227	0.072547	0	0	0	0
62.1	3.05804	-0.145758	-0.010009	-0.145758	0	0	0	0
62.15	3.25596	-0.167922	0.187909	-0.167922	0	0	0	0
62.2	3.38845	-0.177508	0.320399	-0.177508	0	0	0	0
62.25	3.18208	-0.307774	0.114035	-0.307774	0	0	0	0
62.3	3.11724	-0.325306	0.049193	-0.325306	0	0	0	0
62.35	2.81742	0.037986	-0.250625	0.037986	0	0	0	0
62.4	2.56582	0.110343	-0.502228	0.110343	0	0	0	0
62.45	2.51783	0.050326	-0.550216	0.050326	0	0	0	0
62.5	2.39195	0.309851	-0.676098	0.309851	0	0	0	0
62.55	2.50182	0.306627	-0.566228	0.306627	0	0	0	0
62.6	2.26832	0.279158	-0.799727	0.279158	0	0	0	0
62.65	2.20591	0.373435	-0.862137	0.373435	2.20591	0.373435	-0.862137	0.373435
62.7	2.28696	0.374237	-0.781088	0.374237	2.28696	0.374237	-0.781088	0.374237
62.75	2.82244	0.201434	-0.245608	0.201434	0	0	0	0
62.8	3.01877	-0.154967	-0.04928	-0.154967	0	0	0	0
62.85	2.95054	0.076046	-0.117505	0.076046	0	0	0	0
62.9	2.88099	0.116171	-0.187054	0.116171	0	0	0	0
62.95	3.04963	-0.034758	-0.018418	-0.034758	0	0	0	0
63	2.93838	-0.063407	-0.129668	-0.063407	0	0	0	0
63.05	3.03837	-0.105592	-0.029674	-0.105592	0	0	0	0
63.1	2.87687	-0.094671	-0.191179	-0.094671	0	0	0	0
63.15	2.70794	-0.241983	-0.360111	-0.241983	0	0	0	0
63.2	2.78845	-0.103487	-0.279594	-0.103487	0	0	0	0
63.25	2.62099	0.325513	-0.447059	0.325513	0	0	0	0
63.3	2.67199	0.074621	-0.39606	0.074621	0	0	0	0
63.35	2.73485	0.013168	-0.333202	0.013168	0	0	0	0
63.4	2.75728	0.014238	-0.310766	0.014238	0	0	0	0
63.45	2.74143	-0.084347	-0.32662	-0.084347	0	0	0	0
63.5	2.81081	-0.134964	-0.257237	-0.134964	0	0	0	0
63.55	2.75473	-0.074044	-0.313318	-0.074044	0	0	0	0
63.6	2.74483	-0.063958	-0.323218	-0.063958	0	0	0	0
63.65	2.95721	-0.04536	-0.110839	-0.04536	0	0	0	0
63.7	2.96671	-0.105441	-0.101341	-0.105441	0	0	0	0
63.75	2.98383	-0.136044	-0.084216	-0.136044	0	0	0	0
63.8	3.11442	-0.037184	0.046377	-0.037184	0	0	0	0
63.85	3.06065	-0.067183	-0.007396	-0.067183	0	0	0	0
63.9	3.02143	0.013166	-0.046621	0.013166	0	0	0	0
63.95	3.0506	-0.077093	-0.017449	-0.077093	0	0	0	0
64	2.89604	0.002942	-0.172009	0.002942	0	0	0	0
64.05	2.78139	-0.074702	-0.286656	-0.074702	0	0	0	0
64.1	2.82911	-0.113398	-0.238941	-0.113398	0	0	0	0
64.15	2.98725	-0.32425	-0.080795	-0.32425	0	0	0	0
64.2	2.93726	-0.323844	-0.13079	-0.323844	0	0	0	0
64.25	3.08561	-0.226461	0.017567	-0.226461	0	0	0	0
64.3	2.98935	-0.084724	-0.078703	-0.084724	0	0	0	0
64.35	2.87785	0.097513	-0.190197	0.097513	0	0	0	0
64.4	2.87638	-0.154666	-0.191672	-0.154666	0	0	0	0
64.45	2.92997	0.08532	-0.138078	0.08532	0	0	0	0
64.5	2.95704	-0.065358	-0.111003	-0.065358	0	0	0	0
64.55	2.9491	-0.114391	-0.118947	-0.114391	0	0	0	0
64.6	3.09836	-0.106098	0.030307	-0.106098	0	0	0	0
64.65	3.19931	0.013052	0.131261	0.013052	0	0	0	0
64.7	3.0809	0.104518	0.012853	0.104518	0	0	0	0
64.75	3.10872	0.153341	0.040671	0.153341	0	0	0	0
64.8	2.9923	0.27525	-0.075746	0.27525	0	0	0	0
64.85	2.88844	0.404789	-0.179604	0.404789	0	0	0	0
64.9	2.98311	0.203506	-0.084943	0.203506	0	0	0	0
64.95	3.02258	0.153156	-0.045471	0.153156	0	0	0	0
65	3.26379	0.099506	0.195745	0.099506	0	0	0	0
65.05	3.19931	0.013052	0.131261	0.013052	0	0	0	0
65.1	3.25686	0.024552	0.188814	0.024552	0	0	0	0
65.15	3.29465	0.06577	0.226602	0.06577	0	0	0	0
65.2	3.07873	-0.014525	0.010681	-0.014525	0	0	0	0
65.25	3.14927	0.054912	0.081225	0.054912	0	0	0	0
65.3	3.08435	0.056371	0.016299	0.056371	0	0	0	0
65.35	3.12987	-0.00541	0.061821	-0.00541	0	0	0	0
65.4	3.24879	-0.136375	0.180741	-0.136375	0	0	0	0
65.45	3.33763	-0.136587	0.269581	-0.136587	0	0	0	0
65.5	3.36894	-0.11735	0.300894	-0.11735	0	0	0	0
65.55	3.21974	-0.03663	0.151695	-0.03663	0	0	0	0
65.6	3.27032	0.032952	0.202267	0.032952	0	0	0	0
65.65	3.19876	-0.005482	0.13071	-0.005482	0	0	0	0
65.7	3.08908	-0.022242	0.021036	-0.022242	0	0	0	0
65.75	2.97931	-0.122367	-0.088736	-0.122367	0	0	0	0
65.8	2.99893	0.00611	-0.06912	0.00611	0	0	0	0
65.85	3.23662	0.090758	0.168576	0.090758	0	0	0	0
65.9	3.05923	0.04563	-0.008817	0.04563	0	0	0	0
65.95	2.92063	0.086289	-0.14742	0.086289	0	0	0	0
66	2.89873	0.207349	-0.169316	0.207349	0	0	0	0
66.05	2.74048	0.067751	-0.327568	0.067751	0	0	0	0
66.1	2.69709	-0.231484	-0.370959	-0.231484	0	0	0	0
66.15	2.93179	-0.250652	-0.136258	-0.250652	0	0	0	0
66.2	3.12927	-0.009083	0.061218	-0.009083	0	0	0	0
66.25	3.19195	-0.140484	0.123906	-0.140484	0	0	0	0
66.3	3.04133	-0.056034	-0.026717	-0.056034	0	0	0	0
66.35	3.28814	-0.199515	0.220093	-0.199515	0	0	0	0
66.4	3.2497	0.029659	0.181648	0.029659	0	0	0	0
66.45	2.89818	0.00186	-0.169872	0.00186	0	0	0	0
66.5	2.48644	0.233253	-0.581604	0.233253	0	0	0	0
66.55	2.88961	0.234271	-0.178438	0.234271	0	0	0	0
66.6	2.84161	0.083593	-0.226438	0.083593	0	0	0	0
66.65	2.84357	-0.136878	-0.22448	-0.136878	0	0	0	0
66.7	2.78709	-0.145626	-0.280958	-0.145626	0	0	0	0
66.75	2.59005	-0.013214	-0.477995	-0.013214	0	0	0	0
66.8	2.55644	-0.031698	-0.511603	-0.031698	0	0	0	0
66.85	2.40889	0.20029	-0.659158	0.20029	0	0	0	0
66.9	2.34586	0.210544	-0.722185	0.210544	0	0	0	0
66.95	2.52097	0.031803	-0.547072	0.031803	0	0	0	0
67	2.33487	-0.029403	-0.733172	-0.029403	0	0	0	0
67.05	2.63224	0.18748	-0.435811	0.18748	0	0	0	0
67.1	2.68745	0.074483	-0.380597	0.074483	0	0	0	0
67.15	2.5187	0.14758	-0.549349	0.14758	0	0	0	0
67.2	2.55597	0.127397	-0.51208	0.127397	0	0	0	0
67.25	2.43015	0.289306	-0.637899	0.289306	0	0	0	0
67.3	2.33362	0.307687	-0.734428	0.307687	0	0	0	0
67.35	2.33162	0.396914	-0.736424	0.396914	2.33162	0.396914	-0.736424	0.396914
67.4	2.49352	0.276009	-0.574528	0.276009	0	0	0	0
67.45	2.48038	0.264868	-0.587667	0.264868	0	0	0	0
67.5	2.53379	0.332537	-0.534257	0.332537	0	0	0	0
67.55	2.34545	0.372387	-0.722599	0.372387	2.34545	0.372387	-0.722599	0.372387
67.6	2.42586	0.081415	-0.642189	0.081415	0	0	0	0
67.65	2.42586	0.081415	-0.642189	0.081415	0	0	0	0
67.7	2.36953	0.104415	-0.698517	0.104415	0	0	0	0
67.75	2.46089	-0.116954	-0.607158	-0.116954	0	0	0	0
67.8	2.32432	0.195821	-0.74373	0.195821	0	0	0	0
67.85	2.08881	0.306587	-0.979235	0.306587	2.08881	0.306587	-0.979235	0.306587
67.9	2.10312	0.225179	-0.964928	0.225179	0	0	0	0
67.95	2.32346	0.122555	-0.744586	0.122555	0	0	0	0
68	2.33766	0.124257	-0.730388	0.124257	0	0	0	0
68.05	2.23131	0.144277	-0.836741	0.144277	0	0	0	0
68.1	2.16594	0.085075	-0.902107	0.085075	0	0	0	0
68.15	2.04639	0.015266	-1.02165	0.015266	0	0	0	0
68.2	2.20621	0.107261	-0.86184	0.107261	0	0	0	0
68.25	2.05274	0.17781	-1.01531	0.17781	0	0	0	0
68.3	2.1295	0.147703	-0.938549	0.147703	0	0	0	0
68.35	2.09633	0.035556	-0.971722	0.035556	0	0	0	0
68.4	1.87307	-0.022612	-1.19498	-0.022612	0	0	0	0
68.45	1.74619	0.260492	-1.32186	0.260492	1.74619	0.260492	-1.32186	0.260492
68.5	1.67044	0.320902	-1.39761	0.320902	1.67044	0.320902	-1.39761	0.320902
68.55	1.80224	0.309294	-1.2658	0.309294	1.80224	0.309294	-1.2658	0.309294
68.6	1.8497	0.388711	-1.21835	0.388711	1.8497	0.388711	-1.21835	0.388711
68.65	1.75586	0.340732	-1.31219	0.340732	1.75586	0.340732	-1.31219	0.340732
68.7	1.65772	0.160426	-1.41033	0.160426	0	0	0	0
68.75	1.67359	0.328464	-1.39446	0.328464	1.67359	0.328464	-1.39446	0.328464
68.8	1.70481	0.367458	-1.36324	0.367458	1.70481	0.367458	-1.36324	0.367458
68.85	1.70164	0.158806	-1.36641	0.158806	0	0	0	0
68.9	1.69758	0.218565	-1.37046	0.218565	1.69758	0.218565	-1.37046	0.218565
68.95	1.80322	0.118424	-1.26483	0.118424	0	0	0	0
69	1.85378	0.036939	-1.21426	0.036939	0	0	0	0
69.05	1.89658	-0.083655	-1.17147	-0.083655	0	0	0	0
69.1	1.84733	-0.094434	-1.22072	-0.094434	0	0	0	0
69.15	1.96948	-0.066289	-1.09857	-0.066289	0	0	0	0
69.2	2.09761	-0.227668	-0.970442	-0.227668	0	0	0	0
69.25	1.99973	-0.026235	-1.06832	-0.026235	0	0	0	0
69.3	2.02968	0.022904	-1.03837	0.022904	0	0	0	0
69.35	1.90822	-0.026364	-1.15983	-0.026364	0	0	0	0
69.4	1.91914	-0.046165	-1.14891	-0.046165	0	0	0	0
69.45	1.83542	-0.273212	-1.23263	-0.273212	1.83542	-0.273212	-1.23263	-0.273212
69.5	1.80748	-0.230725	-1.26056	-0.230725	1.80748	-0.230725	-1.26056	-0.230725
69.55	1.9941	-0.133112	-1.07395	-0.133112	0	0	0	0
69.6	2.06959	-0.103934	-0.998462	-0.103934	0	0	0	0
69.65	2.11276	-0.045862	-0.95529	-0.045862	0	0	0	0
69.7	2.01714	-0.147298	-1.05091	-0.147298	0	0	0	0
69.75	2.11532	-0.043576	-0.952727	-0.043576	0	0	0	0
69.8	2.09707	0.048588	-0.970979	0.048588	0	0	0	0
69.85	2.15867	0.117182	-0.909377	0.117182	0	0	0	0
69.9	2.28371	0.185339	-0.784334	0.185339	0	0	0	0
69.95	2.33885	-0.036478	-0.729198	-0.036478	0	0	0	0
70	2.50996	0.110005	-0.558083	0.110005	0	0	0	0
70.05	2.33354	0.029275	-0.734512	0.029275	0	0	0	0
70.1	2.26637	0.078474	-0.801682	0.078474	0	0	0	0
70.15	2.29897	-0.129014	-0.769076	-0.129014	0	0	0	0
70.2	2.53351	0.061758	-0.53454	0.061758	0	0	0	0
70.25	2.39111	0.045417	-0.676936	0.045417	0	0	0	0
70.3	2.2148	0.01474	-0.85325	0.01474	0	0	0	0
70.35	2.1379	0.106617	-0.930145	0.106617	0	0	0	0
70.4	2.28726	-0.047871	-0.780787	-0.047871	0	0	0	0
70.45	2.31049	0.069126	-0.75756	0.069126	0	0	0	0
70.5	2.20059	0.291128	-0.867454	0.291128	2.20059	0.291128	-0.867454	0.291128
70.55	2.4102	0.020066	-0.65785	0.020066	0	0	0	0
70.6	2.70704	0.196372	-0.361012	0.196372	0	0	0	0
70.65	2.24954	0.438636	-0.818511	0.438636	2.24954	0.438636	-0.818511	0.438636
70.7	2.47312	0.48574	-0.594923	0.48574	2.47312	0.48574	-0.594923	0.48574
70.75	2.46974	0.080325	-0.598312	0.080325	0	0	0	0
70.8	2.46007	-0.216947	-0.607979	-0.216947	0	0	0	0
70.85	2.41605	-0.277765	-0.651996	-0.277765	0	0	0	0
70.9	2.45383	-0.158797	-0.614222	-0.158797	0	0	0	0
70.95	2.34795	-0.087266	-0.720095	-0.087266	0	0	0	0
71	2.31761	-0.147042	-0.750442	-0.147042	0	0	0	0
71.05	2.25657	-0.145193	-0.811475	-0.145193	0	0	0	0
71.1	2.13522	-0.066357	-0.932829	-0.066357	0	0	0	0
71.15	2.1852	-0.015734	-0.882843	-0.015734	0	0	0	0
71.2	2.28412	-0.066445	-0.783927	-0.066445	0	0	0	0
71.25	2.30844	0.040204	-0.759605	0.040204	0	0	0	0
71.3	2.29995	0.001328	-0.768101	0.001328	0	0	0	0
71.35	2.2597	0.073381	-0.808343	0.073381	0	0	0	0
71.4	2.2508	0.104141	-0.817247	0.104141	0	0	0	0
71.45	2.45522	0.033467	-0.612823	0.033467	0	0	0	0
71.5	2.55599	-0.148006	-0.512058	-0.148006	0	0	0	0
71.55	2.44898	0.034281	-0.619064	0.034281	0	0	0	0
71.6	2.4021	0.194961	-0.66595	0.194961	0	0	0	0
71.65	2.48661	0.253252	-0.58144	0.253252	0	0	0	0
71.7	2.39267	0.003514	-0.675377	0.003514	0	0	0	0
71.75	2.57362	-0.176922	-0.494429	-0.176922	0	0	0	0
71.8	2.65298	-0.087446	-0.415066	-0.087446	0	0	0	0
71.85	2.69865	-0.338167	-0.369395	-0.338167	0	0	0	0
71.9	2.5052	-0.276074	-0.562845	-0.276074	0	0	0	0
71.95	2.53039	-0.318215	-0.537662	-0.318215	0	0	0	0
72	2.4567	-0.289569	-0.611347	-0.289569	0	0	0	0
72.05	2.49596	-0.179501	-0.572084	-0.179501	0	0	0	0
72.1	2.33839	-0.19934	-0.729654	-0.19934	0	0	0	0
72.15	2.18922	-0.098106	-0.878824	-0.098106	0	0	0	0
72.2	2.31826	-0.155243	-0.749792	-0.155243	0	0	0	0
72.25	2.16547	-0.162497	-0.902577	-0.162497	0	0	0	0
72.3	2.29017	0.014938	-0.77788	0.014938	0	0	0	0
72.35	2.29666	-0.065464	-0.771383	-0.065464	0	0	0	0
72.4	2.16427	-0.145581	-0.903777	-0.145581	0	0	0	0
72.45	1.88491	0.206717	-1.18314	0.206717	1.88491	0.206717	-1.18314	0.206717
72.5	1.94734	0.15719	-1.12071	0.15719	0	0	0	0
72.55	1.87227	0.17798	-1.19578	0.17798	0	0	0	0
72.6	1.87381	0.067381	-1.19424	0.067381	0	0	0	0
72.65	2.02627	-0.153002	-1.04178	-0.153002	0	0	0	0
72.7	1.9345	-0.081482	-1.13355	-0.081482	0	0	0	0
72.75	1.76983	-0.109026	-1.29821	-0.109026	0	0	0	0
72.8	2.06858	-0.131597	-0.999473	-0.131597	0	0	0	0
72.85	2.06519	-0.114868	-1.00286	-0.114868	0	0	0	0
72.9	2.26818	-0.106679	-0.79987	-0.106679	0	0	0	0
72.95	2.20904	-0.036245	-0.859003	-0.036245	0	0	0	0
73	2.15782	-0.167188	-0.910229	-0.167188	0	0	0	0
73.05	2.13677	-0.126695	-0.931281	-0.126695	0	0	0	0
73.1	2.26851	-0.066682	-0.799542	-0.066682	0	0	0	0
73.15	2.28404	-0.076444	-0.784009	-0.076444	0	0	0	0
73.2	2.34629	-0.025799	-0.721761	-0.025799	0	0	0	0
73.25	2.20917	0.085123	-0.858879	0.085123	0	0	0	0
73.3	2.1699	0.105387	-0.89815	0.105387	0	0	0	0
73.35	2.16632	0.104401	-0.901723	0.104401	0	0	0	0
73.4	2.11794	0.013451	-0.950109	0.013451	0	0	0	0
73.45	2.25857	0.050631	-0.809479	0.050631	0	0	0	0
73.5	2.46924	0.02033	-0.598804	0.02033	0	0	0	0
73.55	2.47567	0.071034	-0.592373	0.071034	0	0	0	0
73.6	2.49042	0.059781	-0.577626	0.059781	0	0	0	0
73.65	2.53977	0.048607	-0.528282	0.048607	0	0	0	0
73.7	2.40993	0.100802	-0.658121	0.100802	0	0	0	0
73.75	2.41894	-0.019269	-0.649111	-0.019269	0	0	0	0
73.8	2.39902	0.072356	-0.669023	0.072356	0	0	0	0
73.85	2.37306	0.023649	-0.694985	0.023649	0	0	0	0
73.9	2.38311	0.04358	-0.684935	0.04358	0	0	0	0
73.95	2.22592	0.103972	-0.842127	0.103972	0	0	0	0
74	2.27046	0.084002	-0.797589	0.084002	0	0	0	0
74.05	2.34503	0.093114	-0.723016	0.093114	0	0	0	0
74.1	2.33444	0.013192	-0.733606	0.013192	0	0	0	0
74.15	2.3092	-0.026269	-0.758849	-0.026269	0	0	0	0
74.2	2.28091	0.084998	-0.787133	0.084998	0	0	0	0
74.25	2.26211	0.274059	-0.80594	0.274059	0	0	0	0
74.3	2.2816	0.233922	-0.786446	0.233922	0	0	0	0
74.35	2.28144	0.213923	-0.78661	0.213923	0	0	0	0
74.4	2.20819	0.256528	-0.859852	0.256528	0	0	0	0
74.45	2.15725	0.086496	-0.910794	0.086496	0	0	0	0
74.5	2.12856	0.027019	-0.939485	0.027019	0	0	0	0
74.55	2.29502	-0.26545	-0.773026	-0.26545	0	0	0	0
74.6	2.37089	-0.387066	-0.697161	-0.387066	2.37089	-0.387066	-0.697161	-0.387066
74.65	2.56935	-0.279287	-0.498697	-0.279287	0	0	0	0
74.7	2.46968	-0.278539	-0.598367	-0.278539	0	0	0	0
74.75	2.36641	-0.275558	-0.701638	-0.275558	0	0	0	0
74.8	2.15397	-0.313475	-0.914079	-0.313475	2.15397	-0.313475	-0.914079	-0.313475
74.85	2.27772	-0.332765	-0.790327	-0.332765	2.27772	-0.332765	-0.790327	-0.332765
74.9	2.36962	-0.194828	-0.698426	-0.194828	0	0	0	0
74.95	2.39816	-0.285004	-0.669893	-0.285004	0	0	0	0
75	2.3115	-0.123719	-0.756543	-0.123719	0	0	0	0
75.05	2.41829	-0.194744	-0.649754	-0.194744	0	0	0	0
75.1	2.19519	-0.143384	-0.872856	-0.143384	0	0	0	0
75.15	2.19499	-0.173026	-0.873058	-0.173026	0	0	0	0
75.2	2.36576	-0.05593	-0.70229	-0.05593	0	0	0	0
75.25	2.66006	-0.095789	-0.407984	-0.095789	0	0	0	0
75.3	2.47734	-0.105106	-0.590707	-0.105106	0	0	0	0
75.35	2.4438	-0.122881	-0.624253	-0.122881	0	0	0	0
75.4	2.3684	-0.072485	-0.699647	-0.072485	0	0	0	0
75.45	2.32455	-0.102646	-0.743494	-0.102646	0	0	0	0
75.5	2.35127	0.006042	-0.716773	0.006042	0	0	0	0
75.55	2.33209	0.026155	-0.73596	0.026155	0	0	0	0
75.6	2.33215	-0.034222	-0.735901	-0.034222	0	0	0	0
75.65	2.54575	-0.135931	-0.522296	-0.135931	0	0	0	0
75.7	2.57549	-0.066529	-0.492559	-0.066529	0	0	0	0
75.75	2.48455	0.00327	-0.583493	0.00327	0	0	0	0
75.8	2.47765	-0.048221	-0.590398	-0.048221	0	0	0	0
75.85	2.35472	0.063045	-0.71333	0.063045	0	0	0	0
75.9	2.56107	0.042354	-0.50698	0.042354	0	0	0	0
75.95	2.54602	0.053255	-0.522024	0.053255	0	0	0	0
76	2.51139	0.012696	-0.556658	0.012696	0	0	0	0
76.05	2.61392	-0.05719	-0.454131	-0.05719	0	0	0	0
76.1	2.70046	-0.118182	-0.367588	-0.118182	0	0	0	0
76.15	2.65895	-0.078319	-0.409102	-0.078319	0	0	0	0
76.2	2.60367	-0.105876	-0.464373	-0.105876	0	0	0	0
76.25	2.50112	-0.334431	-0.566931	-0.334431	0	0	0	0
76.3	2.62029	-0.477224	-0.447753	-0.477224	0	0	0	0
76.35	2.87762	-0.370715	-0.190426	-0.370715	0	0	0	0
76.4	2.87776	-0.263362	-0.190292	-0.263362	0	0	0	0
76.45	2.59477	-0.009878	-0.473276	-0.009878	0	0	0	0
76.5	2.81664	-0.139405	-0.251412	-0.139405	0	0	0	0
76.55	2.70797	-0.128656	-0.36008	-0.128656	0	0	0	0
76.6	2.69035	-0.148114	-0.377693	-0.148114	0	0	0	0
76.65	2.43724	0.095927	-0.630807	0.095927	0	0	0	0
76.7	2.15596	0.141311	-0.912088	0.141311	0	0	0	0
76.75	2.04851	0.23174	-1.01954	0.23174	0	0	0	0
76.8	1.88819	0.243851	-1.17986	0.243851	1.88819	0.243851	-1.17986	0.243851
76.85	1.79792	0.143093	-1.27013	0.143093	0	0	0	0
76.9	2.14353	0.238691	-0.924514	0.238691	0	0	0	0
76.95	2.20035	0.12915	-0.867696	0.12915	0	0	0	0
77	2.21863	0.080649	-0.849417	0.080649	0	0	0	0
77.05	2.23951	0.338951	-0.828538	0.338951	2.23951	0.338951	-0.828538	0.338951
77.1	2.25559	0.256972	-0.812459	0.256972	0	0	0	0
77.15	2.18835	0.197004	-0.879693	0.197004	0	0	0	0
77.2	2.22664	0.146778	-0.841403	0.146778	0	0	0	0
77.25	2.28339	-0.053924	-0.784655	-0.053924	0	0	0	0
77.3	2.25616	0.206602	-0.811884	0.206602	0	0	0	0
77.35	2.41425	0.223362	-0.653797	0.223362	0	0	0	0
77.4	2.49183	-0.008708	-0.576215	-0.008708	0	0	0	0
77.45	2.5744	-0.059722	-0.493645	-0.059722	0	0	0	0
77.5	2.78599	-0.259192	-0.282057	-0.259192	0	0	0	0
77.55	2.20728	-0.144861	-0.860769	-0.144861	0	0	0	0
77.6	2.32397	0.216199	-0.744074	0.216199	0	0	0	0
77.65	2.35637	0.229632	-0.711681	0.229632	0	0	0	0
77.7	1.93282	0.240132	-1.13523	0.240132	1.93282	0.240132	-1.13523	0.240132
77.75	1.88132	0.502758	-1.18673	0.502758	1.88132	0.502758	-1.18673	0.502758
77.8	2.01633	0.510755	-1.05172	0.510755	2.01633	0.510755	-1.05172	0.510755
77.85	2.49314	0.22814	-0.574913	0.22814	0	0	0	0
77.9	2.53453	0.129787	-0.533515	0.129787	0	0	0	0
77.95	3.04921	0.025503	-0.018833	0.025503	0	0	0	0
78	3.28312	-0.216176	0.215075	-0.216176	0	0	0	0
78.05	3.35835	-0.165364	0.290307	-0.165364	0	0	0	0
78.1	3.49611	-0.149602	0.428059	-0.149602	0	0	0	0
78.15	3.41088	-0.118556	0.342831	-0.118556	0	0	0	0
78.2	3.16376	-0.028781	0.09571	-0.028781	0	0	0	0
78.25	3.40226	0.090918	0.334217	0.090918	0	0	0	0
78.3	3.02535	0.234558	-0.042696	0.234558	0	0	0	0
78.35	2.83723	0.246504	-0.230819	0.246504	0	0	0	0
78.4	2.89148	0.2933	-0.176564	0.2933	0	0	0	0
78.45	2.82666	0.125575	-0.241385	0.125575	0	0	0	0
78.5	2.8512	0.22215	-0.216853	0.22215	0	0	0	0
78.55	2.92439	-0.181504	-0.143654	-0.181504	0	0	0	0
78.6	2.95746	0.091487	-0.110587	0.091487	0	0	0	0
78.65	2.82771	0.134139	-0.240332	0.134139	0	0	0	0
78.7	2.81192	0.192396	-0.25613	0.192396	0	0	0	0
78.75	2.80209	0.251127	-0.265961	0.251127	0	0	0	0
78.8	2.68192	0.311517	-0.386125	0.311517	0	0	0	0
78.85	2.71443	0.381715	-0.353622	0.381715	0	0	0	0
78.9	3.00746	0.23788	-0.060592	0.23788	0	0	0	0
78.95	3.1005	0.157674	0.032448	0.157674	0	0	0	0
79	3.04471	-0.179539	-0.023337	-0.179539	0	0	0	0
79.05	3.00162	-0.168302	-0.06643	-0.168302	0	0	0	0
79.1	3.01071	-0.106379	-0.057342	-0.106379	0	0	0	0
79.15	2.95115	0.002481	-0.116902	0.002481	0	0	0	0
79.2	2.94688	-0.008444	-0.121166	-0.008444	0	0	0	0
79.25	3.0516	0.00139	-0.016443	0.00139	0	0	0	0
79.3	3.06178	-0.077674	-0.006267	-0.077674	0	0	0	0
79.35	3.07624	-0.010231	0.008195	-0.010231	0	0	0	0
79.4	3.09284	-0.059357	0.024787	-0.059357	0	0	0	0
79.45	3.16298	-0.0903	0.094934	-0.0903	0	0	0	0
79.5	3.10548	-0.040423	0.037433	-0.040423	0	0	0	0
79.55	3.09541	-0.070356	0.027358	-0.070356	0	0	0	0
79.6	2.98759	0.020824	-0.08046	0.020824	0	0	0	0
79.65	2.99575	0.001249	-0.072296	0.001249	0	0	0	0
79.7	2.95656	-0.018505	-0.111491	-0.018505	0	0	0	0
79.75	3.0325	0.041506	-0.035551	0.041506	0	0	0	0
79.8	3.09023	-0.028845	0.022182	-0.028845	0	0	0	0
79.85	3.00838	-0.097857	-0.059671	-0.097857	0	0	0	0
79.9	2.98251	-0.128186	-0.085537	-0.128186	0	0	0	0
79.95	2.95008	-0.12751	-0.117969	-0.12751	0	0	0	0
80	2.9122	-0.027288	-0.155849	-0.027288	0	0	0	0
80.05	2.90812	-0.026788	-0.159933	-0.026788	0	0	0	0
80.1	3.093	-0.039358	0.024952	-0.039358	0	0	0	0
80.15	2.95896	0.070539	-0.109084	0.070539	0	0	0	0
80.2	2.88026	0.071512	-0.187786	0.071512	0	0	0	0
80.25	2.9477	0.091548	-0.120345	0.091548	0	0	0	0
80.3	3.13644	0.13937	0.068395	0.13937	0	0	0	0
80.35	3.25254	-0.03241	0.184493	-0.03241	0	0	0	0
80.4	3.06576	-0.090161	-0.00229	-0.090161	0	0	0	0
80.45	3.01502	-0.060773	-0.053027	-0.060773	0	0	0	0
80.5	3.03685	-0.019972	-0.031199	-0.019972	0	0	0	0
80.55	3.15454	-0.051241	0.086487	-0.051241	0	0	0	0
80.6	3.12141	-0.09199	0.053367	-0.09199	0	0	0	0
80.65	3.09378	-0.101315	0.025735	-0.101315	0	0	0	0
80.7	3.13009	-0.242049	0.062046	-0.242049	0	0	0	0
80.75	3.1522	-0.211715	0.08415	-0.211715	0	0	0	0
80.8	3.2231	-0.163701	0.155052	-0.163701	0	0	0	0
80.85	3.11462	-0.042905	0.046573	-0.042905	0	0	0	0
80.9	3.09496	-0.012761	0.026917	-0.012761	0	0	0	0
80.95	3.08317	0.078277	0.015119	0.078277	0	0	0	0
81	3.21275	0.167362	0.144702	0.167362	0	0	0	0
81.05	3.11635	0.16708	0.048298	0.16708	0	0	0	0
81.1	3.1152	0.098535	0.047151	0.098535	0	0	0	0
81.15	3.16299	-0.101791	0.09494	-0.101791	0	0	0	0
81.2	3.05578	-0.070576	-0.012264	-0.070576	0	0	0	0
81.25	3.07923	-0.093117	0.011181	-0.093117	0	0	0	0
81.3	3.07231	-0.193535	0.004266	-0.193535	0	0	0	0
81.35	3.10459	-0.052831	0.036539	-0.052831	0	0	0	0
81.4	3.22417	-0.033711	0.15612	-0.033711	0	0	0	0
81.45	3.23351	0.05772	0.165459	0.05772	0	0	0	0
81.5	3.28319	0.087377	0.215137	0.087377	0	0	0	0
81.55	3.25269	0.099121	0.184643	0.099121	0	0	0	0
81.6	3.40582	0.028682	0.33777	0.028682	0	0	0	0
81.65	3.46371	-0.051678	0.395659	-0.051678	0	0	0	0
81.7	3.19705	-0.039496	0.128998	-0.039496	0	0	0	0
81.75	3.30279	-0.180138	0.234745	-0.180138	0	0	0	0
81.8	3.13071	-0.199591	0.062668	-0.199591	0	0	0	0
81.85	3.27039	-0.130988	0.202343	-0.130988	0	0	0	0
81.9	3.3462	-0.100942	0.278157	-0.100942	0	0	0	0
81.95	3.27076	0.040582	0.202714	0.040582	0	0	0	0
82	3.12646	0.062987	0.058413	0.062987	0	0	0	0
82.05	2.9831	0.013768	-0.084946	0.013768	0	0	0	0
82.1	2.88463	0.063821	-0.183419	0.063821	0	0	0	0
82.15	3.02478	-0.028932	-0.04327	-0.028932	0	0	0	0
82.2	3.00236	-0.078308	-0.06569	-0.078308	0	0	0	0
82.25	3.1547	-0.031242	0.086651	-0.031242	0	0	0	0
82.3	3.43615	-0.09474	0.368108	-0.09474	0	0	0	0
82.35	3.33007	-0.222941	0.262023	-0.222941	0	0	0	0
82.4	3.23063	-0.292255	0.162584	-0.292255	0	0	0	0
82.45	3.25894	-0.242957	0.19089	-0.242957	0	0	0	0
82.5	3.0357	-0.159962	-0.032349	-0.159962	0	0	0	0
82.55	2.91599	-0.08009	-0.152055	-0.08009	0	0	0	0
82.6	2.85824	-0.236495	-0.209807	-0.236495	0	0	0	0
82.65	2.92511	-0.017838	-0.142941	-0.017838	0	0	0	0
82.7	2.88582	-0.067598	-0.182224	-0.067598	0	0	0	0
82.75	3.00216	0.013664	-0.065886	0.013664	0	0	0	0
82.8	2.89668	-0.06576	-0.171372	-0.06576	0	0	0	0
82.85	2.81441	0.005161	-0.253638	0.005161	0	0	0	0
82.9	2.86696	0.002516	-0.201085	0.002516	0	0	0	0
82.95	2.92131	-0.136379	-0.146737	-0.136379	0	0	0	0
83	3.05022	0.063402	-0.017826	0.063402	0	0	0	0
83.05	3.12104	0.10198	0.05299	0.10198	0	0	0	0
83.1	2.89071	0.064757	-0.17734	0.064757	0	0	0	0
83.15	2.90933	0.02466	-0.158718	0.02466	0	0	0	0
83.2	2.99387	-0.065783	-0.074177	-0.065783	0	0	0	0
83.25	2.78549	-0.054685	-0.282557	-0.054685	0	0	0	0
83.3	2.57376	0.29686	-0.494285	0.29686	0	0	0	0
83.35	2.62302	0.197524	-0.445024	0.197524	0	0	0	0
83.4	2.54049	0.338819	-0.527556	0.338819	0	0	0	0
83.45	2.46594	-0.14946	-0.602109	-0.14946	0	0	0	0
83.5	2.98546	0.064257	-0.082585	0.064257	0	0	0	0
83.55	2.82717	0.223211	-0.240874	0.223211	0	0	0	0
83.6	2.84868	-0.041472	-0.219366	-0.041472	0	0	0	0
83.65	3.14364	0.156174	0.075596	0.156174	0	0	0	0
83.7	3.34527	-0.145899	0.277223	-0.145899	0	0	0	0
83.75	3.16829	-0.397757	0.100241	-0.397757	0	0	0	0
83.8	3.15928	-0.327709	0.091234	-0.327709	0	0	0	0
83.85	2.83335	-0.34588	-0.234694	-0.34588	0	0	0	0
83.9	2.76743	-0.205514	-0.300613	-0.205514	0	0	0	0
83.95	2.53511	0.00495	-0.532942	0.00495	0	0	0	0
84	2.3587	-0.225135	-0.709348	-0.225135	0	0	0	0
84.05	3.0164	-0.049359	-0.051652	-0.049359	0	0	0	0
84.1	3.25462	-0.048788	0.186575	-0.048788	0	0	0	0
84.15	2.77363	0.013987	-0.294421	0.013987	0	0	0	0
84.2	2.76649	-0.096421	-0.301555	-0.096421	0	0	0	0
84.25	2.76124	-0.037282	-0.306807	-0.037282	0	0	0	0
84.3	2.68809	0.065372	-0.379962	0.065372	0	0	0	0
84.35	2.67515	0.224992	-0.392894	0.224992	0	0	0	0
84.4	2.69893	0.225309	-0.369118	0.225309	0	0	0	0
84.45	2.78232	0.152582	-0.285731	0.152582	0	0	0	0
84.5	2.68446	0.082769	-0.38359	0.082769	0	0	0	0
84.55	2.53598	-0.106275	-0.532065	-0.106275	0	0	0	0
84.6	2.69939	-0.248173	-0.368656	-0.248173	0	0	0	0
84.65	2.65439	-0.339517	-0.413655	-0.339517	0	0	0	0
84.7	2.70743	0.060088	-0.360613	0.060088	0	0	0	0
84.75	2.69016	0.02816	-0.377891	0.02816	0	0	0	0
84.8	2.74524	-0.013961	-0.322808	-0.013961	0	0	0	0
84.85	2.68855	0.158992	-0.379498	0.158992	0	0	0	0
84.9	2.3053	0.0934	-0.762747	0.0934	0	0	0	0
84.95	2.39027	0.331321	-0.677775	0.331321	0	0	0	0
85	2.84172	0.296063	-0.226324	0.296063	0	0	0	0
85.05	2.86818	0.233203	-0.199871	0.233203	0	0	0	0
85.1	2.64754	-0.064737	-0.420511	-0.064737	0	0	0	0
85.15	2.44602	0.01865	-0.622033	0.01865	0	0	0	0
85.2	2.36817	-0.086684	-0.699875	-0.086684	0	0	0	0
85.25	2.37993	0.174345	-0.688114	0.174345	0	0	0	0
85.3	2.73443	0.26288	-0.333616	0.26288	0	0	0	0
85.35	2.63482	0.36435	-0.433231	0.36435	0	0	0	0
85.4	2.79346	0.083871	-0.274587	0.083871	0	0	0	0
85.45	3.36447	0.085256	0.296426	0.085256	0	0	0	0
85.5	3.39187	0.221946	0.323822	0.221946	0	0	0	0
85.55	3.22024	0.085822	0.152197	0.085822	0	0	0	0
85.6	3.01656	-0.029361	-0.051488	-0.029361	0	0	0	0
85.65	3.06364	-0.438177	-0.004412	-0.438177	0	0	0	0
85.7	3.09311	-0.249848	0.02506	-0.249848	0	0	0	0
85.75	3.30857	-0.43279	0.240525	-0.43279	0	0	0	0
85.8	3.42139	-0.255159	0.353341	-0.255159	0	0	0	0
85.85	3.47985	0.067113	0.4118	0.067113	0	0	0	0
85.9	3.29028	0.060466	0.222229	0.060466	0	0	0	0
85.95	3.25618	0.141199	0.188136	0.141199	0	0	0	0
86	3.05073	-0.115561	-0.017316	-0.115561	0	0	0	0
86.05	2.94107	0.089848	-0.126982	0.089848	0	0	0	0
86.1	2.79815	0.029258	-0.269897	0.029258	0	0	0	0
86.15	3.20919	-0.307453	0.141142	-0.307453	0	0	0	0
86.2	3.3022	-0.119061	0.234149	-0.119061	0	0	0	0
86.25	3.49134	-0.367801	0.423294	-0.367801	0	0	0	0
86.3	3.36197	-0.375971	0.293925	-0.375971	0	0	0	0
86.35	3.16993	-0.303345	0.101882	-0.303345	0	0	0	0
86.4	3.24158	-0.433642	0.173532	-0.433642	0	0	0	0
86.45	3.36302	-0.432245	0.294974	-0.432245	0	0	0	0
86.5	3.17897	-0.003976	0.110926	-0.003976	0	0	0	0
86.55	3.13131	-0.164881	0.063265	-0.164881	0	0	0	0
86.6	2.86746	-0.37311	-0.200589	-0.37311	0	0	0	0
86.65	2.99562	0.054715	-0.07243	0.054715	0	0	0	0
86.7	2.39562	-0.275758	-0.672427	-0.275758	0	0	0	0
86.75	2.12446	-0.253652	-0.943593	-0.253652	2.12446	-0.253652	-0.943593	-0.253652
86.8	2.41994	0.252614	-0.648111	0.252614	0	0	0	0
86.85	2.59183	0.191566	-0.476223	0.191566	0	0	0	0
86.9	2.02208	0.114682	-1.04597	0.114682	0	0	0	0
86.95	2.10791	0.166857	-0.960142	0.166857	0	0	0	0
87	1.80381	0.200175	-1.26424	0.200175	1.80381	0.200175	-1.26424	0.200175
87.05	2.12482	-0.092091	-0.943229	-0.092091	0	0	0	0
87.1	1.98201	0.169081	-1.08604	0.169081	0	0	0	0
87.15	1.78066	0.200699	-1.28738	0.200699	1.78066	0.200699	-1.28738	0.200699
87.2	1.57491	0.530127	-1.49313	0.530127	1.57491	0.530127	-1.49313	0.530127
87.25	1.93035	0.338575	-1.1377	0.338575	1.93035	0.338575	-1.1377	0.338575
87.3	2.14461	0.246284	-0.923437	0.246284	0	0	0	0
87.35	2.14971	0.19481	-0.918341	0.19481	0	0	0	0
87.4	2.01823	0.058004	-1.04981	0.058004	0	0	0	0
87.45	2.14181	0.177333	-0.926234	0.177333	0	0	0	0
87.5	2.8597	0.473084	-0.208346	0.473084	0	0	0	0
87.55	2.73501	-0.30996	-0.333039	-0.30996	0	0	0	0
87.6	2.66836	0.304754	-0.399692	0.304754	0	0	0	0
87.65	2.97683	0.169721	-0.091218	0.169721	0	0	0	0
87.7	2.98859	0.011514	-0.079454	0.011514	0	0	0	0
87.75	3.09655	-0.383033	0.028507	-0.383033	0	0	0	0
87.8	2.89572	-0.303242	-0.172325	-0.303242	0	0	0	0
87.85	2.79582	0.108735	-0.272227	0.108735	0	0	0	0
87.9	3.00952	0.066225	-0.05853	0.066225	0	0	0	0
87.95	2.93991	0.088156	-0.128142	0.088156	0	0	0	0
88	2.8786	0.028949	-0.189448	0.028949	0	0	0	0
88.05	3.07175	-0.08294	0.003702	-0.08294	0	0	0	0
88.1	3.12588	-0.133166	0.05783	-0.133166	0	0	0	0
88.15	2.9372	-0.241821	-0.130853	-0.241821	0	0	0	0
88.2	2.95972	-0.442454	-0.108332	-0.442454	0	0	0	0
88.25	2.94023	0.195501	-0.127815	0.195501	0	0	0	0
88.3	3.22886	0.014084	0.160814	0.014084	0	0	0	0
88.35	3.31624	-0.038043	0.248189	-0.038043	0	0	0	0
88.4	3.48663	-0.178966	0.418577	-0.178966	0	0	0	0
88.45	3.33647	-0.085859	0.268421	-0.085859	0	0	0	0
88.5	3.37275	-0.196028	0.304699	-0.196028	0	0	0	0
88.55	3.52368	-0.309165	0.455629	-0.309165	0	0	0	0
88.6	3.68739	-0.143077	0.619345	-0.143077	0	0	0	0
88.65	3.36451	0.161128	0.296467	0.161128	0	0	0	0
88.7	3.38122	-0.207822	0.313172	-0.207822	0	0	0	0
88.75	3.43228	-0.286909	0.364232	-0.286909	0	0	0	0
88.8	3.31366	-0.357461	0.24561	-0.357461	0	0	0	0
88.85	3.40715	-0.297374	0.339104	-0.297374	0	0	0	0
88.9	3.56774	-0.321172	0.499692	-0.321172	0	0	0	0
88.95	3.47164	-0.240604	0.403596	-0.240604	0	0	0	0
89	3.40891	-0.358539	0.340859	-0.358539	0	0	0	0
89.05	3.66693	-0.350555	0.598879	-0.350555	0	0	0	0
89.1	3.51936	-0.320885	0.451315	-0.320885	0	0	0	0
89.15	3.37714	-0.251671	0.309094	-0.251671	0	0	0	0
89.2	3.36342	-0.381044	0.295372	-0.381044	0	0	0	0
89.25	3.27699	-0.379445	0.208939	-0.379445	0	0	0	0
89.3	3.28507	-0.178418	0.217024	-0.178418	0	0	0	0
89.35	3.25322	-0.299833	0.185169	-0.299833	0	0	0	0
89.4	3.33961	-0.430357	0.271563	-0.430357	0	0	0	0
89.45	3.40813	-0.370776	0.340082	-0.370776	0	0	0	0
89.5	3.25845	-0.157176	0.1904	-0.157176	0	0	0	0
89.55	2.91539	0.169933	-0.152655	0.169933	0	0	0	0
89.6	2.89087	-0.084746	-0.177182	-0.084746	0	0	0	0
89.65	3.03021	-0.25597	-0.037835	-0.25597	0	0	0	0
89.7	2.90514	-0.195802	-0.16291	-0.195802	0	0	0	0
89.75	3.05348	-0.377114	-0.014571	-0.377114	0	0	0	0
89.8	2.93769	-0.457429	-0.130356	-0.457429	0	0	0	0
89.85	2.98738	-0.297728	-0.080665	-0.297728	0	0	0	0
89.9	2.87712	-0.125652	-0.190925	-0.125652	0	0	0	0
89.95	2.81124	-0.096227	-0.256806	-0.096227	0	0	0	0
90	2.82813	-0.179041	-0.239918	-0.179041	0	0	0	0
90.05	2.69138	-0.267269	-0.376671	-0.267269	0	0	0	0
90.1	2.73915	-0.208441	-0.328892	-0.208441	0	0	0	0
90.15	2.66965	0.021606	-0.398394	0.021606	0	0	0	0
90.2	2.84572	-0.21735	-0.222328	-0.21735	0	0	0	0
90.25	2.66104	-0.356648	-0.407012	-0.356648	0	0	0	0
90.3	2.89607	-0.309496	-0.171975	-0.309496	0	0	0	0
90.35	2.97293	-0.370478	-0.095119	-0.370478	0	0	0	0
90.4	2.77638	-0.376923	-0.291668	-0.376923	0	0	0	0
90.45	2.50463	-0.223622	-0.563412	-0.223622	0	0	0	0
90.5	2.18761	-0.239609	-0.880441	-0.239609	0	0	0	0
90.55	2.21639	-0.058506	-0.851654	-0.058506	0	0	0	0
90.6	1.81104	0.148203	-1.25701	0.148203	0	0	0	0
90.65	1.61489	0.110162	-1.45316	0.110162	0	0	0	0
90.7	1.77025	0.248698	-1.2978	0.248698	1.77025	0.248698	-1.2978	0.248698
90.75	1.86251	0.179135	-1.20554	0.179135	0	0	0	0
90.8	1.8222	0.257724	-1.24585	0.257724	1.8222	0.257724	-1.24585	0.257724
90.85	1.88095	0.386731	-1.1871	0.386731	1.88095	0.386731	-1.1871	0.386731
90.9	1.87885	0.374257	-1.18919	0.374257	1.87885	0.374257	-1.18919	0.374257
90.95	2.01838	0.305569	-1.04967	0.305569	2.01838	0.305569	-1.04967	0.305569
91	1.92107	0.418077	-1.14697	0.418077	1.92107	0.418077	-1.14697	0.418077
91.05	2.01947	0.466017	-1.04858	0.466017	2.01947	0.466017	-1.04858	0.466017
91.1	1.96971	0.446574	-1.09833	0.446574	1.96971	0.446574	-1.09833	0.446574
91.15	1.88419	0.089131	-1.18386	0.089131	0	0	0	0
91.2	1.87394	-0.061357	-1.1941	-0.061357	0	0	0	0
91.25	1.86326	0.186773	-1.20479	0.186773	0	0	0	0
91.3	1.5606	0.23158	-1.50745	0.23158	1.5606	0.23158	-1.50745	0.23158
91.35	1.68632	0.141181	-1.38173	0.141181	0	0	0	0
91.4	1.88634	0.070751	-1.18171	0.070751	0	0	0	0
91.45	1.86915	0.059658	-1.1989	0.059658	0	0	0	0
91.5	1.87544	0.110189	-1.1926	0.110189	0	0	0	0
91.55	1.86267	0.199133	-1.20538	0.199133	1.86267	0.199133	-1.20538	0.199133
91.6	1.77141	-0.059286	-1.29664	-0.059286	0	0	0	0
91.65	1.95719	0.029644	-1.11086	0.029644	0	0	0	0
91.7	1.63644	0.090165	-1.43161	0.090165	0	0	0	0
91.75	1.66541	0.030665	-1.40264	0.030665	0	0	0	0
91.8	1.7293	-0.059814	-1.33875	-0.059814	0	0	0	0
91.85	1.44901	0.021482	-1.61904	0.021482	0	0	0	0
91.9	1.14495	0.201924	-1.9231	0.201924	1.14495	0.201924	-1.9231	0.201924
91.95	1.27524	0.320877	-1.7928	0.320877	1.27524	0.320877	-1.7928	0.320877
92	1.56552	0.419255	-1.50253	0.419255	1.56552	0.419255	-1.50253	0.419255
92.05	1.87616	0.208623	-1.19189	0.208623	1.87616	0.208623	-1.19189	0.208623
92.1	1.75987	0.189668	-1.30818	0.189668	1.75987	0.189668	-1.30818	0.189668
92.15	1.81219	0.289652	-1.25586	0.289652	1.81219	0.289652	-1.25586	0.289652
92.2	1.73617	0.251208	-1.33188	0.251208	1.73617	0.251208	-1.33188	0.251208
92.25	1.48572	0.311497	-1.58232	0.311497	1.48572	0.311497	-1.58232	0.311497
92.3	1.79235	0.346886	-1.2757	0.346886	1.79235	0.346886	-1.2757	0.346886
92.35	1.98856	0.134769	-1.07949	0.134769	0	0	0	0
92.4	1.95955	0.186607	-1.10849	0.186607	0	0	0	0
92.45	1.81588	0.287284	-1.25217	0.287284	1.81588	0.287284	-1.25217	0.287284
92.5	1.57175	0.20211	-1.4963	0.20211	1.57175	0.20211	-1.4963	0.20211
92.55	1.52783	0.421531	-1.54022	0.421531	1.52783	0.421531	-1.54022	0.421531
92.6	1.85455	0.21018	-1.21349	0.21018	1.85455	0.21018	-1.21349	0.21018
92.65	1.71585	0.331187	-1.3522	0.331187	1.71585	0.331187	-1.3522	0.331187
92.7	1.60284	0.43268	-1.46521	0.43268	1.60284	0.43268	-1.46521	0.43268
92.75	1.76348	0.348696	-1.30457	0.348696	1.76348	0.348696	-1.30457	0.348696
92.8	1.88984	0.100191	-1.17821	0.100191	0	0	0	0
92.85	1.71461	0.181198	-1.35343	0.181198	1.71461	0.181198	-1.35343	0.181198
92.9	1.75973	0.250686	-1.30832	0.250686	1.75973	0.250686	-1.30832	0.250686
92.95	1.87762	0.199127	-1.19043	0.199127	0	0	0	0
93	1.87758	-0.02324	-1.19047	-0.02324	0	0	0	0
93.05	1.85078	0.298154	-1.21727	0.298154	1.85078	0.298154	-1.21727	0.298154
93.1	1.78204	0.368218	-1.28601	0.368218	1.78204	0.368218	-1.28601	0.368218
93.15	1.92869	0.40807	-1.13935	0.40807	1.92869	0.40807	-1.13935	0.40807
93.2	2.10001	0.375864	-0.968039	0.375864	2.10001	0.375864	-0.968039	0.375864
93.25	2.23398	0.171847	-0.834066	0.171847	0	0	0	0
93.3	1.80695	0.234858	-1.2611	0.234858	1.80695	0.234858	-1.2611	0.234858
93.35	1.6182	0.147984	-1.44985	0.147984	0	0	0	0
93.4	1.30177	0.117217	-1.76628	0.117217	0	0	0	0
93.45	1.51686	-0.045122	-1.55118	-0.045122	0	0	0	0
93.5	1.63676	0.04396	-1.43129	0.04396	0	0	0	0
93.55	1.30879	-0.25577	-1.75926	-0.25577	1.30879	-0.25577	-1.75926	-0.25577
93.6	1.49354	0.009729	-1.57451	0.009729	0	0	0	0
93.65	1.38142	0.001869	-1.68662	0.001869	0	0	0	0
93.7	1.384	-0.059017	-1.68405	-0.059017	0	0	0	0
93.75	1.42811	-0.269407	-1.63993	-0.269407	1.42811	-0.269407	-1.63993	-0.269407
93.8	1.72476	-0.0417	-1.34329	-0.0417	0	0	0	0
93.85	1.78802	-0.212645	-1.28003	-0.212645	1.78802	-0.212645	-1.28003	-0.212645
93.9	1.55691	0.100156	-1.51114	0.100156	0	0	0	0
93.95	1.59801	0.189697	-1.47003	0.189697	1.59801	0.189697	-1.47003	0.189697
94	1.63837	0.189237	-1.42968	0.189237	1.63837	0.189237	-1.42968	0.189237
94.05	1.56395	0.078859	-1.5041	0.078859	0	0	0	0
94.1	1.41956	0.12014	-1.64849	0.12014	0	0	0	0
94.15	1.3979	0.009746	-1.67015	0.009746	0	0	0	0
94.2	1.4721	0.138538	-1.59595	0.138538	0	0	0	0
94.25	1.45759	0.066484	-1.61045	0.066484	0	0	0	0
94.3	1.59336	0.145469	-1.47469	0.145469	0	0	0	0
94.35	1.79071	0.075681	-1.27734	0.075681	0	0	0	0
94.4	1.81948	0.055218	-1.24857	0.055218	0	0	0	0
94.45	2.04962	0.213744	-1.01842	0.213744	0	0	0	0
94.5	2.17806	0.162478	-0.889993	0.162478	0	0	0	0
94.55	2.2353	0.199763	-0.832751	0.199763	0	0	0	0
94.6	2.20389	0.102391	-0.864155	0.102391	0	0	0	0
94.65	2.41786	-0.010187	-0.650182	-0.010187	0	0	0	0
94.7	2.40452	-0.00923	-0.66353	-0.00923	0	0	0	0
94.75	2.29822	-0.189676	-0.769827	-0.189676	0	0	0	0
94.8	2.08977	-0.127615	-0.978277	-0.127615	0	0	0	0
94.85	1.86956	-0.023226	-1.19849	-0.023226	0	0	0	0
94.9	1.9109	-0.166205	-1.15715	-0.166205	0	0	0	0
94.95	1.78439	-0.133896	-1.28366	-0.133896	0	0	0	0
95	1.49488	0.009315	-1.57316	0.009315	0	0	0	0
95.05	1.4813	0.178912	-1.58675	0.178912	1.4813	0.178912	-1.58675	0.178912
95.1	1.53772	0.167704	-1.53032	0.167704	1.53772	0.167704	-1.53032	0.167704
95.15	1.58516	0.157634	-1.48289	0.157634	0	0	0	0
95.2	1.54977	0.218456	-1.51828	0.218456	1.54977	0.218456	-1.51828	0.218456
95.25	1.50382	0.148898	-1.56423	0.148898	0	0	0	0
95.3	1.57882	0.108035	-1.48923	0.108035	0	0	0	0
95.35	1.52274	0.066666	-1.54531	0.066666	0	0	0	0
95.4	1.7658	0.256525	-1.30225	0.256525	1.7658	0.256525	-1.30225	0.256525
95.45	1.91973	0.315784	-1.14832	0.315784	1.91973	0.315784	-1.14832	0.315784
95.5	2.02438	0.394662	-1.04367	0.394662	2.02438	0.394662	-1.04367	0.394662
95.55	2.09659	0.377376	-0.97146	0.377376	2.09659	0.377376	-0.97146	0.377376
95.6	1.97322	0.18963	-1.09483	0.18963	0	0	0	0
95.65	1.92969	0.169105	-1.13836	0.169105	0	0	0	0
95.7	1.79048	0.340163	-1.27757	0.340163	1.79048	0.340163	-1.27757	0.340163
95.75	1.89267	0.277636	-1.17538	0.277636	1.89267	0.277636	-1.17538	0.277636
95.8	1.88936	0.308115	-1.17868	0.308115	1.88936	0.308115	-1.17868	0.308115
95.85	2.1093	0.355367	-0.958748	0.355367	2.1093	0.355367	-0.958748	0.355367
95.9	1.99402	0.336074	-1.07403	0.336074	1.99402	0.336074	-1.07403	0.336074
95.95	1.91913	0.505349	-1.14892	0.505349	1.91913	0.505349	-1.14892	0.505349
96	1.85856	0.308146	-1.20949	0.308146	1.85856	0.308146	-1.20949	0.308146
96.05	1.97571	0.086124	-1.09233	0.086124	0	0	0	0
96.1	2.1732	0.014762	-0.894843	0.014762	0	0	0	0
96.15	2.11463	0.10444	-0.953418	0.10444	0	0	0	0
96.2	2.11489	-0.047295	-0.953156	-0.047295	0	0	0	0
96.25	2.31256	0.031566	-0.755484	0.031566	0	0	0	0
96.3	2.12947	0.241816	-0.938577	0.241816	0	0	0	0
96.35	2.23776	0.220979	-0.83029	0.220979	0	0	0	0
96.4	2.24653	0.190944	-0.821521	0.190944	0	0	0	0
96.45	2.2421	0.081821	-0.825947	0.081821	0	0	0	0
96.5	2.30922	0.102028	-0.758833	0.102028	0	0	0	0
96.55	2.25129	0.121786	-0.816759	0.121786	0	0	0	0
96.6	2.19929	0.022849	-0.868754	0.022849	0	0	0	0
96.65	2.55462	0.039235	-0.513426	0.039235	0	0	0	0
96.7	2.40659	-0.07969	-0.661458	-0.07969	0	0	0	0
96.75	2.34414	0.000559	-0.72391	0.000559	0	0	0	0
96.8	2.11766	0.032277	-0.950385	0.032277	0	0	0	0
96.85	2.08435	-0.320264	-0.983692	-0.320264	2.08435	-0.320264	-0.983692	-0.320264
96.9	2.17277	-0.361074	-0.895278	-0.361074	2.17277	-0.361074	-0.895278	-0.361074
96.95	2.46104	-0.410805	-0.607005	-0.410805	2.46104	-0.410805	-0.607005	-0.410805
97	2.46541	-0.375027	-0.602643	-0.375027	0	0	0	0
97.05	2.46976	-0.283843	-0.598291	-0.283843	0	0	0	0
97.1	2.55909	-0.343046	-0.508961	-0.343046	0	0	0	0
97.15	2.37633	0.006673	-0.691721	0.006673	0	0	0	0
97.2	2.23444	0.0271	-0.833607	0.0271	0	0	0	0
97.25	2.09998	0.097191	-0.968064	0.097191	0	0	0	0
97.3	1.99293	0.166577	-1.07511	0.166577	0	0	0	0
97.35	2.02453	0.134799	-1.04351	0.134799	0	0	0	0
97.4	2.27343	-0.083863	-0.79462	-0.083863	0	0	0	0
97.45	2.1197	0.12776	-0.948344	0.12776	0	0	0	0
97.5	2.4583	-0.063374	-0.609747	-0.063374	0	0	0	0
97.55	2.34808	0.06683	-0.719972	0.06683	0	0	0	0
97.6	2.26115	0.078462	-0.806899	0.078462	0	0	0	0
97.65	2.3482	-0.101571	-0.719852	-0.101571	0	0	0	0
97.7	2.35772	-0.081619	-0.71033	-0.081619	0	0	0	0
97.75	2.40086	-0.112246	-0.667184	-0.112246	0	0	0	0
97.8	2.37635	-0.09171	-0.691695	-0.09171	0	0	0	0
97.85	2.3541	-0.072008	-0.713947	-0.072008	0	0	0	0
97.9	2.46275	-0.122981	-0.605302	-0.122981	0	0	0	0
97.95	2.59532	-0.13368	-0.472726	-0.13368	0	0	0	0
98	2.39088	0.115804	-0.677168	0.115804	0	0	0	0
98.05	2.37344	0.047084	-0.694613	0.047084	0	0	0	0
98.1	2.33491	-0.002705	-0.733143	-0.002705	0	0	0	0
98.15	2.34063	0.007659	-0.727417	0.007659	0	0	0	0
98.2	2.30151	0.243782	-0.766542	0.243782	0	0	0	0
98.25	2.3416	0.006099	-0.726449	0.006099	0	0	0	0
98.3	2.4289	-0.025589	-0.639145	-0.025589	0	0	0	0
98.35	2.3778	-0.085636	-0.690249	-0.085636	0	0	0	0
98.4	2.38998	0.005812	-0.678072	0.005812	0	0	0	0
98.45	2.47477	-0.024286	-0.593273	-0.024286	0	0	0	0
98.5	2.59947	-0.085005	-0.468579	-0.085005	0	0	0	0
98.55	2.70787	-0.166071	-0.360182	-0.166071	0	0	0	0
98.6	2.72944	-0.165302	-0.33861	-0.165302	0	0	0	0
98.65	2.62421	-0.144713	-0.44384	-0.144713	0	0	0	0
98.7	2.508	0.186348	-0.560044	0.186348	0	0	0	0
98.75	2.5651	0.176038	-0.502947	0.176038	0	0	0	0
98.8	2.25408	0.239676	-0.813963	0.239676	0	0	0	0
98.85	2.29451	0.198684	-0.773538	0.198684	0	0	0	0
98.9	2.31263	0.166645	-0.755419	0.166645	0	0	0	0
98.95	2.47634	0.203322	-0.591709	0.203322	0	0	0	0
99	2.71762	-0.156129	-0.350424	-0.156129	0	0	0	0
99.05	2.67741	-0.074566	-0.390642	-0.074566	0	0	0	0
99.1	2.40034	0.069884	-0.667705	0.069884	0	0	0	0
99.15	2.48335	0.058633	-0.584701	0.058633	0	0	0	0
99.2	2.40886	-0.00015	-0.65919	-0.00015	0	0	0	0
99.25	2.17374	0.111241	-0.894303	0.111241	0	0	0	0
99.3	2.15858	-0.149874	-0.909463	-0.149874	0	0	0	0
99.35	2.33257	-0.081086	-0.735481	-0.081086	0	0	0	0
99.4	2.45836	0.007458	-0.609688	0.007458	0	0	0	0
99.45	2.32135	0.048556	-0.746695	0.048556	0	0	0	0
99.5	2.3446	0.017242	-0.723449	0.017242	0	0	0	0
99.55	2.26939	0.149206	-0.798659	0.149206	0	0	0	0
99.6	2.28092	0.057207	-0.787123	0.057207	0	0	0	0
99.65	2.15331	0.099383	-0.914734	0.099383	0	0	0	0
99.7	2.05471	0.066486	-1.01334	0.066486	0	0	0	0
99.75	2.36482	0.082972	-0.703233	0.082972	0	0	0	0
99.8	2.52749	0.002193	-0.540559	0.002193	0	0	0	0
99.85	2.45696	-0.137308	-0.611086	-0.137308	0	0	0	0
[truncated: 4,003 more rows]
