# Supplementary material for: An observational study of ballooning in large spiders: Nanoscale multifibers enable large spiders’ soaring flight
Source: PLoS Biol. 2018 Jun 14;16(6):e2004405. doi: 10.1371/journal.pbio.2004405 (PMC6001951; doi:10.1371/journal.pbio.2004405)
Supplement: S4 Data — (XLSX) [file pbio.2004405.s015.xlsx]

## Sheet: Terminal_Velocity_Calculation
	Air Data
	Dynamic Viscosity	1.837e-05
	Drag on Ballooning Silks
	Silk Data			Weight	modified Humphrey 1987			modified Suter 1991				Terminal Speed (Body+Silk)
	d_1 (minor ampullate fibres)	0.722			Drag slope 1	Drag slope 2	Total drag slope	Drag slope 1	Drag slope 2	Total drag slope		modified Humphrey 1987	modified Suter 1991
	d_2 (aciniform gland fibres)	0.2117			minor amp fbrs	aciniform fbrs		minor amp fbrs	aciniform fbrs			U_H	U_S
	n_1 (minor ampullate fibres)	2		10	48.6098	1192.44	1241.05	109.742	2473.08	2582.82		0.0783894	0.0378295
	n_2 (aciniform gland fibres)	53		15	48.6098	1192.44	1241.05	109.742	2473.08	2582.82		0.117428	0.0567079
	l_1 (minor ampullate fibres)	3.22		20	48.6098	1192.44	1241.05	109.742	2473.08	2582.82		0.156404	0.0755715
	l_2 (aciniform gland fibres)	3.22		25	48.6098	1192.44	1241.05	109.742	2473.08	2582.82		0.195327	0.094423
	Drag on a Spider Body
	Body Data	Weight	Suter 1991		Equivalent weight of a spider to 0.722 μm thick fibre.			Equivalent weight of a spider to 0.212 μm thick fibre.
		10	10.3933		d_1	0.722		d_2	0.2117
		15	12.056		a_1	0.409208		a_2	0.0351813
		20	13.3946		em_1	6.69423		em_2	1.19384
		25	14.5345
	d: Diameter of a fibre		1.12991
	n: Number of fibres		1.12991
	l: Length of a fibre		3.79842
	a: Cross-section area of a fibre		5.52934
	em: Equivalent mass to the certain thickness of a fibre
	_1: Minor ampullate fibres
	_2: Aciniform gland fibres

## Sheet: Fig_12_Required silks for Stego
			Thickness			Number of fibres		Equivalent weight		Required silk length (m)
			Drag line	Ballooning line		Ballooning line		Ballooning line
	Weight			Minor ampullate	Aciniform	Minor ampullate	Aciniform	Minor ampullate	Aciniform	0.05	0.1	0.15	0.2	0.25	0.3	0.35	0.4	0.45	0.5	0.55	0.6	0.65	0.7	0.75	0.8	0.85	0.9	0.95	1	1.05	1.1	1.15	1.2	1.25	1.3	1.35	1.4	1.45	1.5	1.55	1.6	1.65	1.7	1.75	1.8	1.85	1.9	1.95	2
	Min	80	2.62132e-06	2.09706e-06	6.55331e-07	2	78	505.149	55.3249	11.5496	5.77476	3.8498	2.88733	2.30984	1.92485	1.64986	1.44361	1.2832	1.15487	1.04987	0.962372	0.888336	0.824876	0.769877	0.721753	0.679291	0.641547	0.607776	0.577382	0.549882	0.524883	0.502057	0.481134	0.461885	0.444116	0.427663	0.412386	0.398162	0.384886	0.372467	0.360824	0.349887	0.339593	0.329888	0.320721	0.31205	0.303836	0.296042	0.288639
	Max	150	3.59653e-06	2.87722e-06	8.99133e-07	2	78	945.063	98.2852	20.4858	10.2429	6.82853	5.12136	4.09707	3.4142	2.92644	2.56062	2.27609	2.04847	1.86224	1.70704	1.57572	1.46316	1.36561	1.28025	1.20493	1.13798	1.07808	1.02417	0.975397	0.931055	0.890569	0.853457	0.819314	0.787797	0.758615	0.731517	0.706288	0.682741	0.660713	0.640062	0.620662	0.602404	0.585189	0.56893	0.55355	0.53898	0.525157	0.512025
[truncated: 10 more columns]
